# Supplementary material for: Unraveling the Rat Intestine, Spleen and Liver Genome-Wide Transcriptome after the Oral Administration of Lavender Oil by a Two-Color Dye-Swap DNA Microarray Approach
Source: PLoS One. 2015 Jul 10;10(7):e0129951. doi: 10.1371/journal.pone.0129951 (PMC4498626; doi:10.1371/journal.pone.0129951)
Supplement: S1 Table — (XLSX) [file pone.0129951.s004.xlsx]

## Sheet: SuppTable1
Supporting Information Table 1. Lavender oil small intestine up- and down-regulated genes.
Gene Count(s): 156 up-regulated, 154 down-regulated genes
Symbol	Description	Fold Change
AY387062	Rattus norvegicus LRRGT00076 mRNA, complete cds. [AY387062]	4.10819
LOC682483	PREDICTED: Rattus norvegicus similar to zinc finger, CCHC domain containing 3 (LOC682483), mRNA [XM_001061691]	2.48983
Olr490_predicted	Rattus norvegicus olfactory receptor 490 (predicted) (Olr490_predicted), mRNA [NM_001000933]	2.76594
AA858942	AA858942 UI-R-A0-aj-a-06-0-UI.s3 UI-R-A0 Rattus norvegicus cDNA clone UI-R-A0-aj-a-06-0-UI 3' similar to gb [AA858942]	2.65306
BI300437	BI300437 UI-R-CV2-cif-a-01-0-UI.s1 UI-R-CV2 Rattus norvegicus cDNA clone UI-R-CV2-cif-a-01-0-UI 3', mRNA sequence [BI300437]	2.45267
PAPD4	PAP associated domain containing 4	3.09035
Olr810_predicted	Rattus norvegicus olfactory receptor 810 (predicted) (Olr810_predicted), mRNA [NM_001000975]	2.41742
Olr1308_predicted	Rattus norvegicus olfactory receptor 1308 (predicted) (Olr1308_predicted), mRNA [NM_001000795]	2.14063
AA818571	AA818571 UI-R-A0-aw-h-09-0-UI.s1 UI-R-A0 Rattus norvegicus cDNA clone UI-R-A0-aw-h-09-0-UI 3', mRNA sequence [AA818571]	2.28057
BQ783073	UI-R-FF0-cpi-o-20-0-UI.s1 UI-R-FF0 Rattus norvegicus cDNA clone UI-R-FF0-cpi-o-20-0-UI 3', mRNA sequence [BQ783073]	2.07324
LOC367582	PREDICTED: Rattus norvegicus similar to Spindlin-like protein 2 (SPIN-2) (LOC367582), mRNA [XR_009491]	2.31057
Mmp19_predicted	PREDICTED: Rattus norvegicus matrix metalloproteinase 19 (predicted) (Mmp19_predicted), mRNA [XM_222317]	2.58518
Cyp46a1_predicted	PREDICTED: Rattus norvegicus cytochrome P450, family 46, subfamily a, polypeptide 1 (predicted) (Cyp46a1_predicted), mRNA [XM_343108]	2.28715
AA924474	AA924474 UI-R-A1-dx-g-03-0-UI.s1 UI-R-A1 Rattus norvegicus cDNA clone UI-R-A1-dx-g-03-0-UI 3', mRNA sequence [AA924474]	1.89652
Gprc5b_predicted	PREDICTED: Rattus norvegicus G protein-coupled receptor, family C, group 5, member B (predicted) (Gprc5b_predicted), mRNA [XM_215095]	2.32033
LOC679587	PREDICTED: Rattus norvegicus hypothetical protein LOC679587 (LOC679587), mRNA [XM_001053601]	2.21323
L22655	Rat anti-acetylcholine receptor antibody gene, kappa-chain, VJC region, complete cds. [L22655]	2.14763
BF408765	BF408765 UI-R-BT1-bne-a-09-0-UI.s1 UI-R-BT1 Rattus norvegicus cDNA clone UI-R-BT1-bne-a-09-0-UI 3', mRNA sequence [BF408765]	2.08878
AI555341	AI555341 UI-R-C2p-qw-e-02-0-UI.s1 UI-R-C2p Rattus norvegicus cDNA clone UI-R-C2p-qw-e-02-0-UI 3', mRNA sequence [AI555341]	2.00838
RT1-M10-1	Rattus norvegicus RT1 class I, M10, gene 1 (RT1-M10-1), mRNA [NM_001008851]	2.03987
BE106940	BE106940 UI-R-BT1-asu-h-12-0-UI.s1 UI-R-BT1 Rattus norvegicus cDNA clone UI-R-BT1-asu-h-12-0-UI 3', mRNA sequence [BE106940]	2.00313
AW527535	AW527535 UI-R-BO1-ajv-d-06-0-UI.s1 UI-R-BO1 Rattus norvegicus cDNA clone UI-R-BO1-ajv-d-06-0-UI 3', mRNA sequence [AW527535]	1.76446
Ppfia3	PREDICTED: Rattus norvegicus protein tyrosine phosphatase, receptor type, f polypeptide (PTPRF), interacting protein (liprin), alpha 3 (Ppfia3), mRNA [XM_341856]	1.76443
AW251360	AW251360 UI-R-BJ0-adh-c-02-0-UI.s1 UI-R-BJ0 Rattus norvegicus cDNA clone UI-R-BJ0-adh-c-02-0-UI 3', mRNA sequence [AW251360]	2.01146
Olr1704_predicted	Rattus norvegicus olfactory receptor 1704 (predicted) (Olr1704_predicted), mRNA [NM_001000271]	2.42656
BQ201954	UI-R-DO1-cml-f-08-0-UI.s1 UI-R-DO1 Rattus norvegicus cDNA clone UI-R-DO1-cml-f-08-0-UI 3', mRNA sequence [BQ201954]	2.22075
BF412064	BF412064 UI-R-BT1-bmy-b-09-0-UI.s1 UI-R-BT1 Rattus norvegicus cDNA clone UI-R-BT1-bmy-b-09-0-UI 3', mRNA sequence [BF412064]	2.57881
TC542405	GAR1_SCHPO (Q06975) snoRNP protein gar1, partial (8%) [TC542405]	1.95086
XM_237925	PREDICTED: Rattus norvegicus hypothetical LOC289729 (LOC289729), mRNA [XM_237925]	1.87502
AW917095	AW917095 EST348399 Rat gene index, normalized rat, norvegicus, Bento Soares Rattus norvegicus cDNA clone RGIDZ21 5' end, mRNA sequence [AW917095]	1.74649
BF405174	BF405174 UI-R-CA1-biq-f-11-0-UI.s1 UI-R-CA1 Rattus norvegicus cDNA clone UI-R-CA1-biq-f-11-0-UI 3', mRNA sequence [BF405174]	1.83505
BE097259	BE097259 UI-R-BO1-apv-b-11-0-UI.s1 UI-R-BO1 Rattus norvegicus cDNA clone UI-R-BO1-apv-b-11-0-UI 3', mRNA sequence [BE097259]	2.00866
BM390150	BM390150 UI-R-CN1-cjp-j-22-0-UI.s1 UI-R-CN1 Rattus norvegicus cDNA clone UI-R-CN1-cjp-j-22-0-UI 3', mRNA sequence [BM390150]	1.72509
BE095980	BE095980 UI-R-BU0-apd-h-08-0-UI.s1 UI-R-BU0 Rattus norvegicus cDNA clone UI-R-BU0-apd-h-08-0-UI 3', mRNA sequence [BE095980]	1.98629
Sec14l3	PREDICTED: Rattus norvegicus SEC14-like 3 (S. cerevisiae) (Sec14l3), mRNA [XM_341244]	1.68445
AI030360	AI030360 UI-R-C0-jh-a-01-0-UI.s1 UI-R-C0 Rattus norvegicus cDNA clone UI-R-C0-jh-a-01-0-UI 3', mRNA sequence [AI030360]	1.95727
Pnck	Rattus norvegicus pregnancy upregulated non-ubiquitously expressed CaM kinase (Pnck), mRNA [NM_017275]	1.95926
X61106	RNORFEP R.norvegicus ORF for P-glycoprotein (3'-most exon) containing epitope for P-glycoprotein monoclonal antibody, C219 [X61106]	1.79438
Ube2o_predicted	PREDICTED: Rattus norvegicus ubiquitin-conjugating enzyme E2O (predicted) (Ube2o_predicted), mRNA [XM_221132]	1.87095
Oxr1	PREDICTED: Rattus norvegicus oxidation resistance 1 (Oxr1), mRNA [XM_576258]	1.75688
AI171466	AI171466 EST217428 Normalized rat muscle, Bento Soares Rattus sp. cDNA clone RMUBL31 3' end, mRNA sequence [AI171466]	1.65235
RGD1563554_predicted	PREDICTED: Rattus norvegicus similar to MGC79482 protein (predicted) (RGD1563554_predicted), mRNA [XM_228607]	1.68651
M87784	Rat (hybridoma YTH906) immunoglobulin kappa chain variable region, constant region, complementarity-determining regions mRNA, partial cds. [M87784]	1.95588
Taar5	Rattus norvegicus trace amine associated receptor 5 (Taar5), mRNA [NM_001009650]	1.71767
AJ250889	Rattus norvegicus partial mRNA for immunoglobulin light chain variable region, (IGLV gene), mAb192. [AJ250889]	1.82723
RGD1306802	Rattus norvegicus similar to hypothetical protein BC008207 (RGD1306802), mRNA [NM_001024772]	1.62477
Olfml2a_predicted	PREDICTED: Rattus norvegicus olfactomedin-like 2A (predicted) (Olfml2a_predicted), mRNA [XM_231192]	1.77233
A_44_P450093	Unknown	1.67904
Z93368	R.norvegicus mRNA for immunoglobulin variable region (clone ERF2.67). [Z93368]	1.74808
A_44_P775907	Unknown	1.82522
RGD1310371	PREDICTED: Rattus norvegicus similar to RIKEN cDNA 1700026D08 (RGD1310371), mRNA [XM_218852]	1.87749
RGD1561106_predicted	PREDICTED: Rattus norvegicus similar to ferritin heavy chain - chicken (predicted) (RGD1561106_predicted), mRNA [XM_228749]	1.95988
AI010885	AI010885 EST205336 Normalized rat muscle, Bento Soares Rattus sp. cDNA clone RMUAT80 3' end, mRNA sequence [AI010885]	2.16214
Fkbp9	Rattus norvegicus FK506 binding protein 9 (Fkbp9), mRNA [NM_001007646]	1.65226
RGD1565022_predicted	PREDICTED: Rattus norvegicus similar to calmodulin regulated spectrin-associated protein 1 (predicted) (RGD1565022_predicted), mRNA [XM_216007]	1.79739
Nkx2-5	Rattus norvegicus NK2 transcription factor related, locus 5 (Drosophila) (Nkx2-5), mRNA [NM_053651]	1.70539
Prl	Rattus norvegicus prolactin (Prl), mRNA [NM_012629]	1.69142
Olr1417_predicted	Rattus norvegicus olfactory receptor 1417 (predicted) (Olr1417_predicted), mRNA [NM_001001002]	1.84146
XM_231597	Rattus norvegicus similar to CG32627-PA (LOC312224), mRNA [XM_231597]	1.65361
AI009871	AI009871 EST204322 Normalized rat lung, Bento Soares Rattus sp. cDNA clone RLUBQ18 3' end, mRNA sequence [AI009871]	1.7007
BG671496	DRNBTA03 Rat DRG Library Rattus norvegicus cDNA clone DRNBTA03 5', mRNA sequence [BG671496]	1.62898
LOC685608	PREDICTED: Rattus norvegicus hypothetical protein LOC685608 (LOC685608), mRNA [XM_001065355]	2.9506
BE120748	BE120748 UI-R-BS1-azs-e-11-0-UI.s1 UI-R-BS1 Rattus norvegicus cDNA clone UI-R-BS1-azs-e-11-0-UI 3', mRNA sequence [BE120748]	1.72946
Atp6v0a4_predicted	PREDICTED: Rattus norvegicus ATPase, H+ transporting, lysosomal V0 subunit A isoform 4 (predicted) (Atp6v0a4_predicted), mRNA [XM_231615]	1.74366
Slc1a4	Rattus norvegicus solute carrier family 1 (glutamate/neutral amino acid transporter), member 4 (Slc1a4), mRNA [NM_198763]	1.95442
BG374259	BG374259 UI-R-CV1-bsn-c-04-0-UI.s1 UI-R-CV1 Rattus norvegicus cDNA clone UI-R-CV1-bsn-c-04-0-UI 3', mRNA sequence [BG374259]	2.36511
AW918133	AW918133 EST349437 Rat gene index, normalized rat, norvegicus, Bento Soares Rattus norvegicus cDNA clone RGIEM70 5' end, mRNA sequence [AW918133]	2.56543
Zfyve28_predicted	PREDICTED: Rattus norvegicus zinc finger, FYVE domain containing 28 (predicted) (Zfyve28_predicted), mRNA [XM_223537]	1.81074
XM_229666	Rattus norvegicus similar to RIKEN cDNA 1700081O22 (LOC302092), mRNA [XM_229666]	1.73567
BQ208751	BQ208751 UI-R-DY1-cnu-n-18-0-UI.s1 NCI_CGAP_DY1 Rattus norvegicus cDNA clone IMAGE:7335092 3', mRNA sequence [BQ208751]	1.69046
RGD1305883_predicted	PREDICTED: Rattus norvegicus similar to cDNA sequence AF096286; pecanex 1 (predicted) (RGD1305883_predicted), mRNA [XM_226571]	1.79056
BE112719	BE112719 UI-R-BJ1-avo-a-08-0-UI.s1 UI-R-BJ1 Rattus norvegicus cDNA clone UI-R-BJ1-avo-a-08-0-UI 3', mRNA sequence [BE112719]	1.58891
Spnb4	PREDICTED: Rattus norvegicus spectrin beta 4 (Spnb4), mRNA [XM_218364]	1.74628
Olr297_predicted	Rattus norvegicus olfactory receptor 297 (predicted) (Olr297_predicted), mRNA [NM_001000234]	2.62926
AI070295	AI070295 UI-R-Y0-lt-d-01-0-UI.s1 UI-R-Y0 Rattus norvegicus cDNA clone UI-R-Y0-lt-d-01-0-UI 3', mRNA sequence [AI070295]	2.51027
U50356	RNU50356 Rattus norvegicus neutrophil defensin pseudogene, partial cds [U50356]	1.64285
TC523432	Q6TUG9 (Q6TUG9) LRRGT00075, partial (10%) [TC523432]	2.01427
Olr1541_predicted	Rattus norvegicus olfactory receptor 1541 (predicted) (Olr1541_predicted), mRNA [NM_001000728]	1.83274
A_44_P715612	Unknown	1.61254
AI101779	AI101779 EST211068 Normalized rat brain, Bento Soares Rattus sp. cDNA clone RBRBU94 3' end, mRNA sequence [AI101779]	2.13864
BF283365	BF283365 EST447956 Rat Gene Index, normalized rat, Rattus norvegicus cDNA Rattus norvegicus cDNA clone RGIEA93 3' sequence, mRNA sequence [BF283365]	1.84203
Grin2b	Rattus norvegicus glutamate receptor, ionotropic, N-methyl D-aspartate 2B (Grin2b), mRNA [NM_012574]	1.60551
AA899068	AA899068 UI-R-E0-bz-d-01-0-UI.s2 UI-R-E0 Rattus norvegicus cDNA clone UI-R-E0-bz-d-01-0-UI 3', mRNA sequence [AA899068]	1.85623
Cyp8b1	Rattus norvegicus cytochrome P450, family 8, subfamily b, polypeptide 1 (Cyp8b1), mRNA [NM_031241]	1.58448
XM_222728	Rattus norvegicus similar to 40S ribosomal protein S2 (LOC304855), mRNA [XM_222728]	1.59857
Arhgap20	Rattus norvegicus Rho GTPase activating protein 20 (Arhgap20), mRNA [NM_213629]	1.61269
Atg16l2_predicted	PREDICTED: Rattus norvegicus similar to APG16L beta isoform (predicted) (LOC308865), mRNA [XM_218966]	1.75754
CK595416	AGENCOURT_17893743 NIH_MGC_237 Rattus norvegicus cDNA clone IMAGE:7112606 5', mRNA sequence [CK595416]	1.60796
A_44_P452410	Unknown	1.70829
AA858545	AA858545 UI-R-E0-bt-g-10-0-UI.s1 UI-R-E0 Rattus norvegicus cDNA clone UI-R-E0-bt-g-10-0-UI 3' similar to emb [AA858545]	1.54854
AW142805	AW142805 EST293059 Normalized rat brain, Bento Soares Rattus sp. cDNA clone RGIAW10 5' end, mRNA sequence [AW142805]	2.43509
XM_223116	Rattus norvegicus similar to 6820428L09 protein (LOC305101), mRNA [XM_223116]	1.8045
AA875008	AA875008 UI-R-E0-cb-b-12-0-UI.s1 UI-R-E0 Rattus norvegicus cDNA clone UI-R-E0-cb-b-12-0-UI 3' similar to gi [AA875008]	1.7302
LOC687262	PREDICTED: Rattus norvegicus similar to tumor necrosis factor receptor superfamily, member 13b (LOC687262), mRNA [XM_001077750]	1.58856
Tdpoz1_predicted	PREDICTED: Rattus norvegicus TD and POZ domain containing 1 (predicted) (Tdpoz1_predicted), mRNA [XM_345239]	1.56091
Spnb4	PREDICTED: Rattus norvegicus spectrin beta 4 (Spnb4), mRNA [XM_218364]	2.18739
Crhr1	Rattus norvegicus corticotropin-feleasing factor type 1 receptor mRNA, 3'UTR, partial sequence. [AF039203]	1.65221
Hsf2	Rattus norvegicus heat shock factor 2 (Hsf2), mRNA [NM_031694]	1.57251
AW917572	AW917572 EST348876 Rat gene index, normalized rat, norvegicus, Bento Soares Rattus norvegicus cDNA clone RGIEF46 5' end, mRNA sequence [AW917572]	1.51637
Dlgh4	Rattus norvegicus discs, large homolog 4 (Drosophila) (Dlgh4), mRNA [NM_019621]	1.93583
BF557098	BF557098 UI-R-E1-gp-b-04-0-UI.r1 UI-R-E1 Rattus norvegicus cDNA clone UI-R-E1-gp-b-04-0-UI 5', mRNA sequence [BF557098]	1.6158
Olr996_predicted	Rattus norvegicus olfactory receptor 996 (predicted) (Olr996_predicted), mRNA [NM_001000700]	2.32595
Ubxd5	Rattus norvegicus UBX domain containing 5 (Ubxd5), mRNA [NM_138853]	1.81017
XM_228282	Rattus norvegicus similar to collagen type XIII alpha-1 chain (LOC294501), mRNA [XM_228282]	1.61069
RGD1562521_predicted	PREDICTED: Rattus norvegicus similar to Ppnx (predicted) (RGD1562521_predicted), mRNA [XM_001055260]	1.6427
AI070241	AI070241 UI-R-Y0-ls-b-09-0-UI.s1 UI-R-Y0 Rattus norvegicus cDNA clone UI-R-Y0-ls-b-09-0-UI 3', mRNA sequence [AI070241]	1.84535
XM_237142	Rattus norvegicus similar to RIKEN cDNA A730039N16 (LOC301409), mRNA [XM_237142]	2.50388
Olr419_predicted	Rattus norvegicus olfactory receptor 419 (predicted) (Olr419_predicted), mRNA [NM_001000968]	2.68558
Aox3	Rattus norvegicus aldehyde oxidase 3 (Aox3), mRNA [NM_001008527]	1.56405
AY383712	Rattus norvegicus LRRGT00057 mRNA, complete cds. [AY383712]	1.52394
Kcna5	Rattus norvegicus potassium voltage-gated channel, shaker-related subfamily, member 5 (Kcna5), mRNA [NM_012972]	1.82505
Pde4dip	Rattus norvegicus phosphodiesterase 4D interacting protein (myomegalin) (Pde4dip), mRNA [NM_022382]	1.5409
AI639039	AI639039 rx03806s Rat mixed-tissue library Rattus norvegicus cDNA clone rx03806 3', mRNA sequence [AI639039]	1.49814
Fibcd1_predicted	PREDICTED: Rattus norvegicus fibrinogen C domain containing 1 (predicted) (Fibcd1_predicted), mRNA [XM_231138]	2.27124
AI411280	AI411280 EST239574 Normalized rat kidney, Bento Soares Rattus sp. cDNA clone RKIEO57 3' end, mRNA sequence [AI411280]	1.55019
Cpa5	Rattus norvegicus carboxypeptidase A5 (Cpa5), mRNA [NM_001002808]	1.51895
RGD1564768_predicted	PREDICTED: Rattus norvegicus similar to ferritin heavy polypeptide-like 17 (predicted) (RGD1564768_predicted), mRNA [XM_228743]	1.57524
Olr115_predicted	Rattus norvegicus olfactory receptor 115 (predicted) (Olr115_predicted), mRNA [NM_001000152]	1.51051
LOC360912	PREDICTED: Rattus norvegicus similar to DNA helicase HEL308 (LOC360912), mRNA [XM_341186]	2.03507
Olr735_predicted	Rattus norvegicus olfactory receptor 735 (predicted) (Olr735_predicted), mRNA [NM_001000922]	2.19097
Prosapip1	Rattus norvegicus ProSAPiP1 protein (Prosapip1), mRNA [NM_172022]	1.99211
Larp6_predicted	Rattus norvegicus similar to acheron; death-associated LA motif protein (LOC315731), mRNA [XM_236338]	1.65688
LOC688730	PREDICTED: Rattus norvegicus similar to G protein-coupled receptor 84 (LOC688730), mRNA [XM_001068081]	1.84083
RGD1311132_predicted	PREDICTED: Rattus norvegicus similar to RIKEN cDNA E430013E20 gene (predicted) (RGD1311132_predicted), mRNA [XM_214688]	1.4938
Abcb11	Rattus norvegicus ATP-binding cassette, sub-family B (MDR/TAP), member 11 (Abcb11), mRNA [NM_031760]	1.53613
XM_218979	Rattus norvegicus similar to endothelial monocyte-activating polypeptide (LOC308880), mRNA [XM_218979]	1.69906
Fzd3	Rattus norvegicus frizzled homolog 3 (Drosophila) (Fzd3), mRNA [NM_153474]	1.51458
LOC500845	Rattus norvegicus LRRG00131 mRNA, complete cds. [AY539882]	1.95115
Olr1567_predicted	Rattus norvegicus olfactory receptor 1567 (predicted) (Olr1567_predicted), mRNA [NM_001000043]	1.48526
AI234956	AI234956 EST231518 Normalized rat ovary, Bento Soares Rattus sp. cDNA clone ROVCK61 3' end, mRNA sequence [AI234956]	1.65508
RGD1565441_predicted	PREDICTED: Rattus norvegicus similar to KIAA1687 protein (predicted) (RGD1565441_predicted), mRNA [XM_228462]	1.46418
AI716149	AI716149 UI-R-Y0-abd-a-12-0-UI.s1 UI-R-Y0 Rattus norvegicus cDNA clone UI-R-Y0-abd-a-12-0-UI 3', mRNA sequence [AI716149]	1.71188
CB578247	AMGNNUC:NRHY5-00132-E2-A W Rat hypothalamus (10471) Rattus norvegicus cDNA clone nrhy5-00132-e2 5', mRNA sequence [CB578247]	1.63753
Chst3	Rattus norvegicus carbohydrate (chondroitin 6/keratan) sulfotransferase 3 (Chst3), mRNA [NM_053408]	1.59801
AI145413	AI145413 UI-R-BT0-qe-g-04-0-UI.s1 UI-R-BT0 Rattus norvegicus cDNA clone UI-R-BT0-qe-g-04-0-UI 3', mRNA sequence [AI145413]	1.81367
AF140345	AF140345 Rattus norvegicus N-methyl-D-aspartate receptor-like subunit mRNA, partial cds [AF140345]	1.89847
LOC259246	Rattus norvegicus alpha-2u globulin PGCL1 (LOC259246), mRNA [NM_147214]	1.57538
BM385486	BM385486 UI-R-DM1-cke-k-01-0-UI.s1 UI-R-DM1 Rattus norvegicus cDNA clone UI-R-DM1-cke-k-01-0-UI 3', mRNA sequence [BM385486]	1.52435
Tarsl2	Rattus norvegicus threonyl-tRNA synthetase-like 2 (Tarsl2), mRNA [NM_001014020]	1.5863
Avp	Rattus norvegicus arginine vasopressin (Avp), mRNA [NM_016992]	1.68503
A_44_P234240	Unknown	1.51709
Nfatc2ip	Rattus norvegicus nuclear factor of activated T-cells, cytoplasmic, calcineurin-dependent 2 interacting protein (Nfatc2ip), mRNA [NM_001007692]	1.44139
AI639113	AI639113 rx04924s Rat mixed-tissue library Rattus norvegicus cDNA clone rx04924 3', mRNA sequence [AI639113]	1.51584
BF283728	BF283728 EST448319 Rat Gene Index, normalized rat, Rattus norvegicus cDNA Rattus norvegicus cDNA clone RGIEG06, mRNA sequence [BF283728]	1.48235
LOC688685	PREDICTED: Rattus norvegicus similar to CG12393-PA, isoform A (LOC688685), mRNA [XM_001067895]	1.98745
Car15_predicted	PREDICTED: Rattus norvegicus carbonic anhydrase 15 (predicted) (Car15_predicted), mRNA [XM_221762]	1.98449
AF220555	Rattus norvegicus clone 7G6 murine complement receptor 1/2-specific monoclonal antibody Ig light chain variable region mRNA, partial cds. [AF220555]	1.45816
TC560661	Q9D614 (Q9D614) Mus musculus 0 day neonate head cDNA, RIKEN full-length enriched library, clone:4833418L03 product:SYNTAXIN 17 homolog, partial (5%) [TC560661]	1.66532
RGD1560492_predicted	PREDICTED: Rattus norvegicus similar to leishmanolysin-like (metallopeptidase M8 family) (predicted) (RGD1560492_predicted), mRNA [XM_341316]	1.70529
Gpr27	Rattus norvegicus G protein-coupled receptor 27 (Gpr27), mRNA [NM_023099]	1.47975
TC543563	Unknown	1.79342
XM_226100	Rattus norvegicus similar to Zinc finger protein 35 (Zfp-35) (LOC307547), mRNA [XM_226100]	1.44396
XM_342248	PREDICTED: Rattus norvegicus similar to neurobeachin (LOC361948), mRNA [XM_342248]	2.20306
BF390070	BF390070 UI-R-BS2-bdr-h-07-0-UI.s1 UI-R-BS2 Rattus norvegicus cDNA clone UI-R-BS2-bdr-h-07-0-UI 3', mRNA sequence [BF390070]	1.99085
S63458	S63458 Rattus sp. alpha 1-VIII collagen mRNA, partial cds [S63458]	1.48368
Pif1	Rattus norvegicus similar to AI449441 protein (LOC367645), mRNA [XM_346237]	1.77536
Lrp1b	low density lipoprotein-related protein 1B (deleted in tumors)	0.160649
ENSRNOT00000011909	Ig kappa chain V-I region HK102-like	0.192303
A_44_P116800	Unknown	0.192497
XM_345746	Rattus norvegicus similar to Ig heavy chain V region (clone micro m+ 46-12) - mouse (fragment) (LOC366759), mRNA [XM_345746]	0.307985
Dnah7	PREDICTED: Rattus norvegicus dynein, axonemal, heavy polypeptide 7 (Dnah7), mRNA [XM_001065965]	0.347445
TC560550	Q9ERK2 (Q9ERK2) Neprilysin-like peptidase gamma, partial (3%) [TC560550]	0.371903
XM_220598	Rattus norvegicus similar to arachidonate 12-lipoxygenase (LOC287425), mRNA [XM_220598]	0.377634
RGD1309971_predicted	PREDICTED: Rattus norvegicus similar to KIAA1126 protein (predicted) (RGD1309971_predicted), mRNA [XM_235397]	0.379424
RGD1564773_predicted	PREDICTED: Rattus norvegicus similar to GalNAc transferase 10 isoform a (predicted) (RGD1564773_predicted), mRNA [XM_341429]	0.383657
RGD1308384_predicted	Rattus norvegicus similar to RIKEN cDNA 6330415M09 (predicted) (RGD1308384_predicted), mRNA [NM_001009691]	0.416585
LOC257646	PREDICTED: Rattus norvegicus FERM-domain-containing protein 163SCII (LOC257646), mRNA [XM_001080473]	0.434477
LOC687517	PREDICTED: Rattus norvegicus hypothetical protein LOC687517 (LOC687517), mRNA [XM_001078905]	0.444264
TC562477	Unknown	0.445132
LOC680069	PREDICTED: Rattus norvegicus similar to Pappalysin-2 precursor (Pregnancy-associated plasma protein-A2) (PAPP-A2) (Pregnancy-associated plasma protein-E1) (PAPP-E), transcript variant 1 (LOC680069), mRNA [XM_001054790]	0.453433
AI104021	AI104021 EST213310 Normalized rat heart, Bento Soares Rattus sp. cDNA clone RHEBW32 3' end, mRNA sequence [AI104021]	0.460619
AI171166	AI171166 EST217115 Normalized rat muscle, Bento Soares Rattus sp. cDNA clone RMUBH05 3' end, mRNA sequence [AI171166]	0.464609
RGD1559455_predicted	PREDICTED: Rattus norvegicus similar to alpha T-catenin (predicted) (RGD1559455_predicted), mRNA [XM_228133]	0.466098
Agtr1b	Rattus norvegicus angiotensin receptor 1b (Agtr1b), mRNA [NM_031009]	0.47012
A_44_P424492	Unknown	0.47349
XM_345589	Rattus norvegicus similar to hypothetical protein MGC33414 (LOC366482), mRNA [XM_345589]	0.473669
A_44_P161493	Unknown	0.473795
TC552043	Q7TQ12 (Q7TQ12) Aa1114, partial (12%) [TC552043]	0.476426
AA858642	AA858642 UI-R-E0-bq-d-10-0-UI.s1 UI-R-E0 Rattus norvegicus cDNA clone UI-R-E0-bq-d-10-0-UI 3' similar to dbj [AA858642]	0.478546
Gria3	Rattus norvegicus glutamate receptor, ionotropic, AMPA3 (alpha 3) (Gria3), mRNA [NM_032990]	0.478774
TC520622	Unknown	0.479073
LOC499337	PREDICTED: Rattus norvegicus similar to dedicator of cytokinesis 8 (LOC499337), mRNA [XM_001078906]	0.479271
AA893226	AA893226 EST197029 Normalized rat kidney, Bento Soares Rattus sp. cDNA clone RKIBD76 3' end, mRNA sequence [AA893226]	0.481861
Smc2l1_predicted	PREDICTED: Rattus norvegicus SMC2 structural maintenance of chromosomes 2-like 1 (yeast) (predicted) (Smc2l1_predicted), mRNA [XM_342837]	0.484585
ENSRNOT00000040037	R.norvegicus mRNA for immunoglobulin variable region (clone ERF3.23). [Z93370]	0.485084
AA955803	AA955803 UI-R-E1-fg-g-05-0-UI.s1 UI-R-E1 Rattus norvegicus cDNA clone UI-R-E1-fg-g-05-0-UI 3' similar to gi [AA955803]	0.486024
Lpin1	Rattus norvegicus lipin 1 (Lpin1), mRNA [NM_001012111]	0.487666
RGD1563302_predicted	PREDICTED: Rattus norvegicus RGD1563302 (predicted) (RGD1563302_predicted), mRNA [XM_341329]	0.489301
AI171093	AI171093 EST217041 Normalized rat muscle, Bento Soares Rattus sp. cDNA clone RMUBG06 3' end, mRNA sequence [AI171093]	0.492179
TC530718	Unknown	0.492329
CA507164	CA507164 UI-R-FS1-cqj-d-21-0-UI.s1 NCI_CGAP_FS1 Rattus norvegicus cDNA clone IMAGE:7363655 3', mRNA sequence [CA507164]	0.494089
Gan_predicted	PREDICTED: Rattus norvegicus giant axonal neuropathy (predicted) (Gan_predicted), mRNA [XM_226517]	0.494237
BM392039	BM392039 UI-R-DO1-cmk-o-14-0-UI.s1 UI-R-DO1 Rattus norvegicus cDNA clone UI-R-DO1-cmk-o-14-0-UI 3', mRNA sequence [BM392039]	0.495128
RGD1565090_predicted	PREDICTED: Rattus norvegicus similar to 3-hydroxymethyl-3-methylglutaryl-Coenzyme A lyase-like 1 (predicted) (RGD1565090_predicted), mRNA [XM_345953]	0.495691
CB771865	AMGNNUC:SRPG2-00064-D2-A srpg2 (10238) Rattus norvegicus cDNA clone srpg2-00064-d2 5', mRNA sequence [CB771865]	0.497974
LOC681787	PREDICTED: Rattus norvegicus similar to Protein C10orf93 (LOC681787), mRNA [XM_001058428]	0.499278
TC545913	Unknown	0.499826
Serpina10	Rattus norvegicus serine (or cysteine) peptidase inhibitor, clade A (alpha-1 antiproteinase, antitrypsin), member 10 (Serpina10), mRNA [NM_133617]	0.499968
AI013468	AI013468 EST208143 Normalized rat spleen, Bento Soares Rattus sp. cDNA clone RSPBL91 3' end, mRNA sequence [AI013468]	0.501948
Panx2	Rattus norvegicus pannexin 2 (Panx2), mRNA [NM_199409]	0.50253
CB547648	CB547648 AMGNNUC:NRHY5-00432-H7-A W Rat hypothalamus (10471) Rattus norvegicus cDNA clone nrhy5-00432-h7 5', mRNA sequence [CB547648]	0.503052
BF283967	BF283967 EST448558 Rat Gene Index, normalized rat, Rattus norvegicus cDNA Rattus norvegicus cDNA clone RGIEJ40, mRNA sequence [BF283967]	0.50436
Dzip1l	Rattus norvegicus DAZ interacting protein 1-like (Dzip1l), mRNA [NM_001014095]	0.50474
AI070566	AI070566 UI-R-C2-mr-a-04-0-UI.s1 UI-R-C2 Rattus norvegicus cDNA clone UI-R-C2-mr-a-04-0-UI 3', mRNA sequence [AI070566]	0.508511
Jwa	Rattus norvegicus vitamin A responsive; cytoskeleton related (Jwa), mRNA [NM_022682]	0.512161
BE117594	BE117594 UI-R-BS1-ayk-f-07-0-UI.s1 UI-R-BS1 Rattus norvegicus cDNA clone UI-R-BS1-ayk-f-07-0-UI 3', mRNA sequence [BE117594]	0.512538
AW434979	AW434979 UI-R-BJ0p-afv-c-01-0-UI.s1 UI-R-BJ0p Rattus norvegicus cDNA clone UI-R-BJ0p-afv-c-01-0-UI 3', mRNA sequence [AW434979]	0.516458
RGD1562464_predicted	PREDICTED: Rattus norvegicus similar to hypothetical protein A030011M19 (predicted) (RGD1562464_predicted), mRNA [XM_222908]	0.520368
AA964373	AA964373 UI-R-C0-gw-h-02-0-UI.s1 UI-R-C0 Rattus norvegicus cDNA clone UI-R-C0-gw-h-02-0-UI 3', mRNA sequence [AA964373]	0.520841
ENSRNOT00000040037	R.norvegicus mRNA for immunoglobulin variable region (clone ERF3.23). [Z93370]	0.521948
Crhbp	Rattus norvegicus corticotropin releasing hormone binding protein (Crhbp), mRNA [NM_139183]	0.524686
Stra6	Rattus norvegicus stimulated by retinoic acid gene 6 homolog (mouse) (Stra6), mRNA [NM_001029924]	0.525317
Ccnb1ip1	Rattus norvegicus cyclin B1 interacting protein 1 (Ccnb1ip1), mRNA [NM_001025141]	0.529293
Bola1_predicted	Rattus norvegicus similar to CGI-143 protein (LOC365875), mRNA [XM_345253]	0.529626
AA955436	AA955436 UI-R-A1-ew-c-10-0-UI.s1 UI-R-A1 Rattus norvegicus cDNA clone UI-R-A1-ew-c-10-0-UI 3', mRNA sequence [AA955436]	0.531544
BF401593	BF401593 UI-R-CA0-bgm-d-11-0-UI.s1 UI-R-CA0 Rattus norvegicus cDNA clone UI-R-CA0-bgm-d-11-0-UI 3', mRNA sequence [BF401593]	0.534042
AI180413	AI180413 EST224158 Normalized rat spleen, Bento Soares Rattus sp. cDNA clone RSPCX38 3' end, mRNA sequence [AI180413]	0.537595
RGD1305781	PREDICTED: Rattus norvegicus similar to mKIAA0431 protein (RGD1305781), mRNA [XM_235378]	0.540224
AI227991	AI227991 EST224686 Normalized rat brain, Bento Soares Rattus sp. cDNA clone RBRCO48 3' end, mRNA sequence [AI227991]	0.540916
RGD1563131_predicted	PREDICTED: Rattus norvegicus similar to Serine [XR_008488]	0.541615
Il10	Rattus norvegicus interleukin 10 (Il10), mRNA [NM_012854]	0.543066
Thap6_predicted	PREDICTED: Rattus norvegicus THAP domain containing 6 (predicted) (Thap6_predicted), mRNA [XM_223245]	0.543829
RGD1564651_predicted	Rattus norvegicus similar to serine/threonine kinase (LOC292572), mRNA [XM_218243]	0.544641
A_43_P22809	Unknown	0.544946
TC527555	Unknown	0.544996
AI008643	AI008643 EST203094 Normalized rat embryo, Bento Soares Rattus sp. cDNA clone REMBB14 3' end, mRNA sequence [AI008643]	0.55291
Trem1_predicted	PREDICTED: Rattus norvegicus triggering receptor expressed on myeloid cells 1 (predicted) (Trem1_predicted), mRNA [XM_217336]	0.55324
AA858950	AA858950 UI-R-A0-aj-b-06-0-UI.s3 UI-R-A0 Rattus norvegicus cDNA clone UI-R-A0-aj-b-06-0-UI 3' similar to gb [AA858950]	0.555148
AW253004	AW253004 UI-R-BJ0-aeq-c-04-0-UI.s1 UI-R-BJ0 Rattus norvegicus cDNA clone UI-R-BJ0-aeq-c-04-0-UI 3', mRNA sequence [AW253004]	0.555554
AI011604	AI011604 EST206055 Normalized rat ovary, Bento Soares Rattus sp. cDNA clone ROVAX23 3' end, mRNA sequence [AI011604]	0.555885
AI011215	AI011215 EST205666 Normalized rat ovary, Bento Soares Rattus sp. cDNA clone ROVAQ91 3' end, mRNA sequence [AI011215]	0.560632
AA819717	AA819717 UI-R-A0-ap-f-05-0-UI.s1 UI-R-A0 Rattus norvegicus cDNA clone UI-R-A0-ap-f-05-0-UI 3' similar to gi [AA819717]	0.561993
Kif1a	PREDICTED: Rattus norvegicus kinesin family member 1A (Kif1a), mRNA [XM_001070204]	0.562523
M87788	Rattus norvegicus cell-line YFC 51.1.1 immunoglobulin light chain mRNA, partial cds; and CDR1, CDR2, and CDR3 genes, complete sequence. [M87788]	0.565591
BI302750	BI302750 UI-R-DO0-ciy-g-03-0-UI.s1 UI-R-DO0 Rattus norvegicus cDNA clone UI-R-DO0-ciy-g-03-0-UI 3', mRNA sequence [BI302750]	0.568042
Kif5c_predicted	PREDICTED: Rattus norvegicus kinesin family member 5C (predicted) (Kif5c_predicted), mRNA [XM_241981]	0.568554
AI502796	AI502796 UI-R-C1-lc-f-12-0-UI.s1 UI-R-C1 Rattus norvegicus cDNA clone UI-R-C1-lc-f-12-0-UI 3', mRNA sequence [AI502796]	0.569023
A_44_P210977	Unknown	0.570643
Il10	Rattus norvegicus interleukin 10 (Il10), mRNA [NM_012854]	0.570852
Ankrd27_predicted	PREDICTED: Rattus norvegicus ankyrin repeat domain 27 (VPS9 domain) (predicted) (Ankrd27_predicted), mRNA [XM_341843]	0.574505
RGD1308848_predicted	PREDICTED: Rattus norvegicus similar to mKIAA1612 protein (predicted) (RGD1308848_predicted), mRNA [XM_226262]	0.575723
AI411809	AI411809 EST240103 Normalized rat kidney, Bento Soares Rattus sp. cDNA clone RKIDN14 3' end, mRNA sequence [AI411809]	0.575809
RGD1305725_predicted	PREDICTED: Rattus norvegicus similar to chromosome 20 open reading frame 102 (predicted) (RGD1305725_predicted), mRNA [XM_342561]	0.576071
Exosc8_predicted	PREDICTED: Rattus norvegicus exosome component 8 (predicted) (Exosc8_predicted), mRNA [XM_001055849]	0.577145
Dhx37_predicted	PREDICTED: Rattus norvegicus DEAH (Asp-Glu-Ala-His) box polypeptide 37 (predicted) (Dhx37_predicted), mRNA [XM_213772]	0.577873
Vldlr	Rattus norvegicus very low density lipoprotein receptor (Vldlr), mRNA [NM_013155]	0.578277
LOC309378	PREDICTED: Rattus norvegicus similar to golgi autoantigen, golgin subfamily a, 7 (LOC309378), mRNA [XM_219889]	0.578495
TC564995	Unknown	0.580888
RGD1566004_predicted	PREDICTED: Rattus norvegicus similar to ribosomal protein L21 (LOC301077), mRNA [XM_236727]	0.581191
CO400785	AGENCOURT_27849712 NIH_MGC_252 Rattus norvegicus cDNA clone IMAGE:7309498 5', mRNA sequence [CO400785]	0.583402
BI395825	BI395825 EST531759 Rat gene index, normalized rat, norvegicus Rattus norvegicus cDNA clone RGICO82 3' end, mRNA sequence [BI395825]	0.583818
LOC498933	Rattus norvegicus LOC498933 (LOC498933), mRNA [NM_001025764]	0.59197
TC559894	Q6MG57 (Q6MG57) Lymphocyte antigen 6 complex, locus G6E, partial (11%) [TC559894]	0.59369
A_44_P201633	Unknown	0.593967
BQ211218	UI-R-DY1-coj-p-08-0-UI.s1 UI-R-DY1 Rattus norvegicus cDNA clone UI-R-DY1-coj-p-08-0-UI 3', mRNA sequence [BQ211218]	0.594765
Tnf	Rattus norvegicus tumor necrosis factor (TNF superfamily, member 2) (Tnf), mRNA [NM_012675]	0.596687
BM389685	BM389685 UI-R-CN1-cjp-a-20-0-UI.s1 UI-R-CN1 Rattus norvegicus cDNA clone UI-R-CN1-cjp-a-20-0-UI 3', mRNA sequence [BM389685]	0.600839
B3gnt3_predicted	PREDICTED: Rattus norvegicus UDP-GlcNAc:betaGal beta-1,3-N-acetylglucosaminyltransferase 3 (predicted) (B3gnt3_predicted), mRNA [XM_224719]	0.600935
Olr1499_predicted	Rattus norvegicus olfactory receptor 1499 (predicted) (Olr1499_predicted), mRNA [NM_001000031]	0.601153
Igkv28	Rattus norvegicus NGF-binding Ig rearranged L-chain mRNA, V-region, partial cds [L17078]	0.602072
Grin2b	Rattus norvegicus glutamate receptor, ionotropic, N-methyl D-aspartate 2B (Grin2b), mRNA [NM_012574]	0.604128
RGD1560268_predicted	PREDICTED: Rattus norvegicus similar to AT motif-binding factor (predicted) (RGD1560268_predicted), mRNA [XM_226464]	0.605124
XM_218158	Rattus norvegicus similar to putative pheromone receptor (Go-VN5) (LOC308303), mRNA [XM_218158]	0.605343
RGD1564324_predicted	PREDICTED: Rattus norvegicus similar to dehydrogenase/reductase member 2 (predicted) (RGD1564324_predicted), mRNA [XM_214176]	0.60616
BF556227	UI-R-A1-ee-a-03-0-UI.r1 UI-R-A1 Rattus norvegicus cDNA clone UI-R-A1-ee-a-03-0-UI 5', mRNA sequence [BF556227]	0.609206
AW142985	AW142985 EST293277 Normalized rat kidney, Bento Soares Rattus sp. cDNA clone RGIBA91 5' end, mRNA sequence [AW142985]	0.611545
TC551967	Q7TQ12 (Q7TQ12) Aa1114, partial (9%) [TC551967]	0.613144
RGD1562526_predicted	PREDICTED: Rattus norvegicus similar to RIKEN cDNA D430039N05 gene (predicted) (RGD1562526_predicted), mRNA [XM_575160]	0.614134
Chrna5	Rattus norvegicus cholinergic receptor, nicotinic, alpha polypeptide 5 (Chrna5), mRNA [NM_017078]	0.614197
RGD1311196	PREDICTED: Rattus norvegicus similar to hypothetical protein (RGD1311196), mRNA [XM_227438]	0.614855
AA849518	AA849518 EST192285 Normalized rat muscle, Bento Soares Rattus sp. cDNA clone RMUAF76 3' end, mRNA sequence [AA849518]	0.616508
BQ209488	BQ209488 UI-R-EP0-cnx-l-14-0-UI.s1 UI-R-EP0 Rattus norvegicus cDNA clone UI-R-EP0-cnx-l-14-0-UI 3', mRNA sequence [BQ209488]	0.618137
TC563659	Unknown	0.618213
Luzp5_predicted	PREDICTED: Rattus norvegicus leucine zipper protein 5 (predicted) (Luzp5_predicted), mRNA [XM_343124]	0.618395
RGD1310149_predicted	PREDICTED: Rattus norvegicus similar to RIKEN cDNA 1200015N20 (predicted) (RGD1310149_predicted), mRNA [XM_228362]	0.619143
TC534293	Unknown	0.621234
BG153306	BG153306 nag12a08.x1 NCI_CGAP_Emb2 Rattus norvegicus cDNA clone IMAGE:4175895 3' similar to TR:O95359 O95359 TACC2 PROTEIN ;, mRNA sequence [BG153306]	0.622347
TC540745	Unknown	0.623945
AI639343	AI639343 rx04036s Rat mixed-tissue library Rattus norvegicus cDNA clone rx04036 3', mRNA sequence [AI639343]	0.624912
AI030552	AI030552 UI-R-C0-ji-h-05-0-UI.s1 UI-R-C0 Rattus norvegicus cDNA clone UI-R-C0-ji-h-05-0-UI 3', mRNA sequence [AI030552]	0.626974
Gulp1	Rattus norvegicus GULP, engulfment adaptor PTB domain containing 1 (Gulp1), mRNA [NM_001013171]	0.628327
Txndc11_predicted	PREDICTED: Rattus norvegicus thioredoxin domain containing 11 (predicted) (Txndc11_predicted), mRNA [XM_220122]	0.628763
Z93350	R.norvegicus mRNA for immunoglobulin variable region (clone ERF1.25). [Z93350]	0.631471
Grin2b	Rattus norvegicus glutamate receptor, ionotropic, N-methyl D-aspartate 2B (Grin2b), mRNA [NM_012574]	0.631497
Them4	Rattus norvegicus thioesterase superfamily member 4 (Them4), mRNA [NM_001025017]	0.632058
AI556794	AI556794 UI-R-C2p-rm-d-07-0-UI.s1 UI-R-C2p Rattus norvegicus cDNA clone UI-R-C2p-rm-d-07-0-UI 3', mRNA sequence [AI556794]	0.632796
AA892257	EST196060 Normalized rat kidney, Bento Soares Rattus sp. cDNA clone RKIAO27 3' end, mRNA sequence [AA892257]	0.632858
ENSRNOT00000035902	PREDICTED: Rattus norvegicus similar to hypothetical protein 4930474N05 (LOC363928), mRNA [XM_344116]	0.633456
RGD1310837	Rattus norvegicus similar to hypothetical protein A330042H22 (RGD1310837), mRNA [NM_001025631]	0.634208
AI233227	AI233227 EST229915 Normalized rat kidney, Bento Soares Rattus sp. cDNA clone RKIDC44 3' end, mRNA sequence [AI233227]	0.638177
A_44_P178433	Unknown	0.63857
Mpp7	PREDICTED: Rattus norvegicus membrane protein, palmitoylated 7 (MAGUK p55 subfamily member 7) (Mpp7), mRNA [XM_225473]	0.641267
RGD1560236_predicted	PREDICTED: Rattus norvegicus similar to hypothetical protein MGC57341 (predicted) (RGD1560236_predicted), mRNA [XM_001064500]	0.647595
DV715188	RVL4777 Wackym-Soares normalized rat vestibular cDNA library Rattus norvegicus cDNA 5', mRNA sequence [DV715188]	0.656521
Oprk1	Rattus norvegicus opioid receptor, kappa 1 (Oprk1), mRNA [NM_017167]	0.659723
AA819337	AA819337 UI-R-A0-bc-c-11-0-UI.s1 UI-R-A0 Rattus norvegicus cDNA clone UI-R-A0-bc-c-11-0-UI 3' similar to gi [AA819337]	0.659947
Olr1673_predicted	Rattus norvegicus olfactory receptor 1673 (predicted) (Olr1673_predicted), mRNA [NM_001000268]	0.666745
AW525201	AW525201 UI-R-BJ0p-aip-a-03-0-UI.s1 UI-R-BJ0p Rattus norvegicus cDNA clone UI-R-BJ0p-aip-a-03-0-UI 3', mRNA sequence [AW525201]	0.667399
LOC686253	PREDICTED: Rattus norvegicus similar to Fc receptor-like protein 1 (LOC686253), mRNA [XM_001073114]	0.66934
RGD1359539	Rattus norvegicus similar to Ig gamma-1, chain C region (RGD1359539), mRNA [NM_001013945]	0.672457
Col12a1	PREDICTED: Rattus norvegicus procollagen, type XII, alpha 1 (Col12a1), mRNA [XM_243912]	0.673054
RGD1310726_predicted	PREDICTED: Rattus norvegicus similar to KIAA0635 gene product (predicted) (RGD1310726_predicted), mRNA [XM_223341]	0.675692
P518	Rattus norvegicus P518 precursor protein (P518), mRNA [NM_198200]	0.682284
Olr410_predicted	Rattus norvegicus olfactory receptor 410 (predicted) (Olr410_predicted), mRNA [NM_001000969]	0.682641
RGD1562860_predicted	PREDICTED: Rattus norvegicus similar to RIKEN cDNA 2310045A20 (predicted) (RGD1562860_predicted), mRNA [XM_341223]	0.683778
Trim35	Rattus norvegicus tripartite motif protein 35 (Trim35), mRNA [NM_001025142]	0.683908
RGD1309036_predicted	Rattus norvegicus hypothetical LOC292874 (LOC292874), mRNA [XM_238106]	0.68807
Esr1	Rattus norvegicus estrogen receptor 1 (Esr1), mRNA [NM_012689]	0.689242
LOC691715	PREDICTED: Rattus norvegicus similar to A kinase (PRKA) anchor protein 8-like (LOC691715), mRNA [XR_007182]	0.690201
BE109676	BE109676 UI-R-BJ1-avq-h-04-0-UI.s1 UI-R-BJ1 Rattus norvegicus cDNA clone UI-R-BJ1-avq-h-04-0-UI 3', mRNA sequence [BE109676]	0.698636
