# Supplementary material for: Unraveling the Rat Intestine, Spleen and Liver Genome-Wide Transcriptome after the Oral Administration of Lavender Oil by a Two-Color Dye-Swap DNA Microarray Approach
Source: PLoS One. 2015 Jul 10;10(7):e0129951. doi: 10.1371/journal.pone.0129951 (PMC4498626; doi:10.1371/journal.pone.0129951)
Supplement: S2 Table — (XLSX) [file pone.0129951.s005.xlsx]

## Sheet: SuppTable2
Supporting Information Table 2. Lavender oil spleen up- and down-regulated genes.
Gene Count(s): 174 up-regulated, 66 down-regulated genes
Symbol	Description	Fold Change
Trpc6	Rattus norvegicus transient receptor potential cation channel, subfamily C, member 6 (Trpc6), mRNA [NM_053559]	4.04137
Gpx2	BQ196649 UI-R-EA0-ckx-i-19-0-UI.s1 UI-R-EA0 Rattus norvegicus cDNA clone UI-R-EA0-ckx-i-19-0-UI 3', mRNA sequence [BQ196649]	3.85546
Mptx	Rattus norvegicus mucosal pentraxin (Mptx), mRNA [NM_001037642]	3.72311
A_44_P372969	Unknown	3.26052
AW434935	AW434935 UI-R-BJ0p-afg-g-02-0-UI.s1 UI-R-BJ0p Rattus norvegicus cDNA clone UI-R-BJ0p-afg-g-02-0-UI 3', mRNA sequence [AW434935]	2.84962
BM391921	BM391921 UI-R-DM1-ckc-f-21-0-UI.s2 UI-R-DM1 Rattus norvegicus cDNA clone UI-R-DM1-ckc-f-21-0-UI 3', mRNA sequence [BM391921]	2.8207
AA925805	AA925805 UI-R-A1-et-g-09-0-UI.s1 UI-R-A1 Rattus norvegicus cDNA clone UI-R-A1-et-g-09-0-UI 3' similar to gi [AA925805]	2.81417
XM_228282	Rattus norvegicus similar to collagen type XIII alpha-1 chain (LOC294501), mRNA [XM_228282]	2.78643
BQ207749	BQ207749 UI-R-DY1-cnq-a-19-0-UI.s1 NCI_CGAP_DY1 Rattus norvegicus cDNA clone IMAGE:7333245 3', mRNA sequence [BQ207749]	2.66491
LOC246263	Rattus norvegicus kidney-specific protein (KS) (LOC246263), mRNA [NM_144748]	2.60271
RGD1564791_predicted	PREDICTED: Rattus norvegicus similar to hypothetical protein 4930474N05 (predicted) (RGD1564791_predicted), mRNA [XM_574052]	2.54518
AA944202	AA944202 EST199701 Normalized rat embryo, Bento Soares Rattus sp. cDNA clone REMAD59 3' end, mRNA sequence [AA944202]	2.50976
Adipoq	Rattus norvegicus adiponectin, C1Q and collagen domain containing (Adipoq), mRNA [NM_144744]	2.48395
Zfp316_predicted	PREDICTED: Rattus norvegicus zinc finger protein 316 (predicted) (Zfp316_predicted), mRNA [XM_221916]	2.45583
Esr2	Rattus norvegicus estrogen receptor 2 beta (Esr2), mRNA [NM_012754]	2.35945
Nos2	Rattus norvegicus nitric oxide synthase 2, inducible (Nos2), mRNA [NM_012611]	2.35349
Nppa	Rattus norvegicus natriuretic peptide precursor type A (Nppa), mRNA [NM_012612]	2.3519
Reg3a	Rattus norvegicus regenerating islet-derived 3 alpha (Reg3a), mRNA [NM_172077]	2.34728
AA925527	AA925527 UI-R-A1-em-f-02-0-UI.s1 UI-R-A1 Rattus norvegicus cDNA clone UI-R-A1-em-f-02-0-UI 3' similar to gi [AA925527]	2.34465
Spin2a	Rattus norvegicus Serine protease inhibitor (Spin2a), mRNA [NM_182474]	2.32456
AI715116	UI-R-Y0-abl-d-02-0-UI.s1 UI-R-Y0 Rattus norvegicus cDNA clone UI-R-Y0-abl-d-02-0-UI 3', mRNA sequence [AI715116]	2.29323
AI136316	AI136316 UI-R-C2p-oa-f-08-0-UI.s1 UI-R-C2p Rattus norvegicus cDNA clone UI-R-C2p-oa-f-08-0-UI 3', mRNA sequence [AI136316]	2.24451
Slc7a4_predicted	PREDICTED: Rattus norvegicus solute carrier family 7 (cationic amino acid transporter, y+ system), member 4 (predicted) (Slc7a4_predicted), mRNA [XM_221263]	2.22044
Pga5	Rattus norvegicus pepsinogen 5, group I (pepsinogen A) (Pga5), mRNA [NM_021753]	2.20469
Tresk-2	Rattus norvegicus tandem-pore K+ (K(2P)) channel (Tresk-2), mRNA [NM_001003820]	2.20382
AI180306	AI180306 EST224049 Normalized rat spleen, Bento Soares Rattus sp. cDNA clone RSPCT12 3' end, mRNA sequence [AI180306]	2.20303
Sytl2_predicted	PREDICTED: Rattus norvegicus synaptotagmin-like 2 (predicted) (Sytl2_predicted), mRNA [XM_341882]	2.18712
MAST1	Rattus norvegicus microtubule associated serine/threonine kinase 1 (MAST1), mRNA [NM_181089]	2.17075
LOC684198	PREDICTED: Rattus norvegicus similar to jumonji domain containing 2D (LOC684198), mRNA [XM_001068840]	2.16155
Spin2a	Rattus norvegicus Serine protease inhibitor (Spin2a), mRNA [NM_182474]	2.16069
BG376744	BG376744 UI-R-CU0-buv-d-12-0-UI.s1 UI-R-CU0 Rattus norvegicus cDNA clone UI-R-CU0-buv-d-12-0-UI 3', mRNA sequence [BG376744]	2.13702
S100z_predicted	PREDICTED: Rattus norvegicus S100 calcium binding protein, zeta (predicted) (S100z_predicted), mRNA [XM_226710]	2.13369
Mell1_predicted	PREDICTED: Rattus norvegicus mel transforming oncogene-like 1 (predicted) (Mell1_predicted), mRNA [XM_233712]	2.11224
RGD1308773_predicted	PREDICTED: Rattus norvegicus similar to Proteasome subunit beta type 8 precursor (Proteasome component C13) (Macropain subunit C13) (Multicatalytic endopeptidase complex subunit C13) (predicted) (RGD1308773_predicted), mRNA [XM_224175]	2.11106
RGD1565212_predicted	PREDICTED: Rattus norvegicus similar to 4930578I06Rik protein (predicted) (RGD1565212_predicted), mRNA [XM_573805]	2.08673
A_44_P858812	Unknown	2.08405
A_44_P424194	Unknown	2.07419
Nmur2	Rattus norvegicus neuromedin U receptor 2 (Nmur2), mRNA [NM_022275]	2.07139
BM392107	BM392107 UI-R-DO1-ckp-m-13-0-UI.s1 UI-R-DO1 Rattus norvegicus cDNA clone UI-R-DO1-ckp-m-13-0-UI 3', mRNA sequence [BM392107]	2.06984
Spp2	Rattus norvegicus secreted phosphoprotein 2 (Spp2), mRNA [NM_053577]	2.06874
BF409820	BF409820 UI-R-CA1-bjr-b-10-0-UI.s1 UI-R-CA1 Rattus norvegicus cDNA clone UI-R-CA1-bjr-b-10-0-UI 3', mRNA sequence [BF409820]	2.06694
Slc34a1	Rattus norvegicus solute carrier family 34 (sodium phosphate), member 1 (Slc34a1), mRNA [NM_013030]	2.06197
Kremen2_predicted	Rattus norvegicus similar to Kremen2 protein (LOC287102), mRNA [XM_220206]	2.05842
RGD1311099_predicted	PREDICTED: Rattus norvegicus similar to Fantom protein (predicted) (RGD1311099_predicted), mRNA [XM_226323]	2.03262
BE102568	BE102568 UI-R-BT1-aqo-d-02-0-UI.s1 UI-R-BT1 Rattus norvegicus cDNA clone UI-R-BT1-aqo-d-02-0-UI 3', mRNA sequence [BE102568]	2.02901
LOC679750	PREDICTED: Rattus norvegicus similar to Salivary gland secretion 1 CG3047-PA (LOC679750), mRNA [XM_001054323]	2.02887
Mobp	Rattus norvegicus myelin-associated oligodendrocytic basic protein (Mobp), mRNA [NM_012720]	2.00859
Ppp2r2c	Rattus norvegicus protein phosphatase 2 (formerly 2A), regulatory subunit B (PR 52), gamma isoform (Ppp2r2c), mRNA [NM_057116]	2.00072
AW527421	AW527421 UI-R-BO1-ajt-b-09-0-UI.s1 UI-R-BO1 Rattus norvegicus cDNA clone UI-R-BO1-ajt-b-09-0-UI 3', mRNA sequence [AW527421]	1.99931
Esr2	Rattus norvegicus estrogen receptor 2 beta (Esr2), mRNA [NM_012754]	1.99183
Clstn3	Rattus norvegicus calsyntenin 3 (Clstn3), mRNA [NM_134376]	1.97092
A_44_P530108	Unknown	1.96895
AW527233	AW527233 UI-R-BO1-ajs-a-05-0-UI.s1 UI-R-BO1 Rattus norvegicus cDNA clone UI-R-BO1-ajs-a-05-0-UI 3', mRNA sequence [AW527233]	1.96852
XM_238510	PREDICTED: Rattus norvegicus hypothetical LOC300013 (LOC300013), mRNA [XM_238510]	1.95694
TC542405	GAR1_SCHPO (Q06975) snoRNP protein gar1, partial (8%) [TC542405]	1.95475
AA999079	AA999079 UI-R-C0-in-b-06-0-UI.s1 UI-R-C0 Rattus norvegicus cDNA clone UI-R-C0-in-b-06-0-UI 3', mRNA sequence [AA999079]	1.94746
Mapk8	PREDICTED: Rattus norvegicus mitogen-activated protein kinase 8 (Mapk8), mRNA [XM_341399]	1.94695
AA817985	AA817985 UI-R-A0-ah-a-04-0-UI.s1 UI-R-A0 Rattus norvegicus cDNA clone UI-R-A0-ah-a-04-0-UI 3' similar to gb [AA817985]	1.9414
Slc27a5	Rattus norvegicus solute carrier family 27 (fatty acid transporter), member 5 (Slc27a5), mRNA [NM_024143]	1.93766
TC552432	Q63502 (Q63502) ORF1 protein, partial (8%) [TC552432]	1.93021
LOC192182	Rattus norvegicus glycine decarboxylase mRNA, partial cds. [AF147718]	1.92701
Nppa	Rattus norvegicus natriuretic peptide precursor type A (Nppa), mRNA [NM_012612]	1.92319
Rgma_predicted	PREDICTED: Rattus norvegicus RGM domain family, member A (predicted) (Rgma_predicted), mRNA [XM_218791]	1.92272
BM390150	BM390150 UI-R-CN1-cjp-j-22-0-UI.s1 UI-R-CN1 Rattus norvegicus cDNA clone UI-R-CN1-cjp-j-22-0-UI 3', mRNA sequence [BM390150]	1.92262
RGD1309028_predicted	Rattus norvegicus similar to RIKEN cDNA A830059I20 (LOC299265), mRNA [XM_234480]	1.9109
Prlr	Rattus norvegicus prolactin receptor (Prlr), transcript variant 2, mRNA [NM_012630]	1.90814
AA848859	AA848859 EST191620 Normalized rat lung, Bento Soares Rattus sp. cDNA clone RLUAH26 3' end, mRNA sequence [AA848859]	1.89499
AW142985	AW142985 EST293277 Normalized rat kidney, Bento Soares Rattus sp. cDNA clone RGIBA91 5' end, mRNA sequence [AW142985]	1.89264
TC527012	Unknown	1.88202
BF396427	BF396427 UI-R-BS2-bdy-a-07-0-UI.s1 UI-R-BS2 Rattus norvegicus cDNA clone UI-R-BS2-bdy-a-07-0-UI 3', mRNA sequence [BF396427]	1.87877
Syt9	Rattus norvegicus synaptotagmin IX (Syt9), mRNA [NM_053324]	1.87158
Olr91_predicted	Rattus norvegicus olfactory receptor 91 (predicted) (Olr91_predicted), mRNA [NM_001000139]	1.86171
LOC691426	PREDICTED: Rattus norvegicus similar to CG7744-PA (LOC691426), mRNA [XM_001078224]	1.86154
Erf_predicted	PREDICTED: Rattus norvegicus Ets2 repressor factor (predicted) (Erf_predicted), mRNA [XM_218336]	1.86065
Sox9	PREDICTED: Rattus norvegicus SRY-box containing gene 9 (Sox9), mRNA [XM_343981]	1.85882
Tmeff2_predicted	PREDICTED: Rattus norvegicus transmembrane protein with EGF-like and two follistatin-like domains 2 (predicted) (Tmeff2_predicted), mRNA [XM_343566]	1.85385
Rock2	Rattus norvegicus Rho-associated coiled-coil forming kinase 2 (Rock2), mRNA [NM_013022]	1.8536
AI232043	AI232043 EST228731 Normalized rat kidney, Bento Soares Rattus sp. cDNA clone RKIBW13 3' end, mRNA sequence [AI232043]	1.85324
AI231017	AI231017 EST227705 Normalized rat embryo, Bento Soares Rattus sp. cDNA clone REMDE26 3' end, mRNA sequence [AI231017]	1.84254
AI058940	AI058940 UI-R-C1-lr-a-11-0-UI.s1 UI-R-C1 Rattus norvegicus cDNA clone UI-R-C1-lr-a-11-0-UI 3', mRNA sequence [AI058940]	1.83269
LOC683188	PREDICTED: Rattus norvegicus hypothetical protein LOC683188 (LOC683188), mRNA [XM_001064839]	1.81729
A_44_P417333	Unknown	1.80898
Grin2b	Rattus norvegicus glutamate receptor, ionotropic, N-methyl D-aspartate 2B (Grin2b), mRNA [NM_012574]	1.80088
BM958511	BM958511 EST rat 00014 rat Hippocampus Rattus norvegicus cDNA, mRNA sequence [BM958511]	1.78301
Cyp2e1	Rattus norvegicus cytochrome P450, family 2, subfamily e, polypeptide 1 (Cyp2e1), mRNA [NM_031543]	1.77684
Penk-rs	Rattus norvegicus preproenkephalin, related sequence (Penk-rs), mRNA [NM_017139]	1.77219
Mapk8	PREDICTED: Rattus norvegicus mitogen-activated protein kinase 8 (Mapk8), mRNA [XM_341399]	1.77156
RGD1566313_predicted	PREDICTED: Rattus norvegicus similar to Murinoglobulin 1 homolog (predicted) (RGD1566313_predicted), mRNA [XM_001060284]	1.77065
AI547716	AI547716 UI-R-C3-th-h-05-0-UI.s1 UI-R-C3 Rattus norvegicus cDNA clone UI-R-C3-th-h-05-0-UI 3', mRNA sequence [AI547716]	1.75863
Optc_predicted	PREDICTED: Rattus norvegicus opticin (predicted) (Optc_predicted), mRNA [XM_222641]	1.75785
Ca3	Rattus norvegicus carbonic anhydrase 3 (Ca3), mRNA [NM_019292]	1.75666
BQ190062	UI-R-CN1-cjs-d-19-0-UI.s3 UI-R-CN1 Rattus norvegicus cDNA clone UI-R-CN1-cjs-d-19-0-UI 3', mRNA sequence [BQ190062]	1.74873
Gnrhr	Rattus norvegicus gonadotropin-releasing hormone receptor (Gnrhr), mRNA [NM_031038]	1.7464
Cic_predicted	Rattus norvegicus similar to capicua protein (LOC308435), mRNA [XM_218337]	1.74021
TC558395	Unknown	1.73924
Plagl1	Rattus norvegicus pleiomorphic adenoma gene-like 1 (Plagl1), mRNA [NM_012760]	1.73642
RGD1359539	Rattus norvegicus similar to Ig gamma-1, chain C region (RGD1359539), mRNA [NM_001013945]	1.73085
RGD1305778	Rattus norvegicus similar to RIKEN cDNA 4933405A16 (RGD1305778), mRNA [NM_001014043]	1.72911
AA997199	AA997199 UI-R-C0-hs-a-04-0-UI.s1 UI-R-C0 Rattus norvegicus cDNA clone UI-R-C0-hs-a-04-0-UI 3', mRNA sequence [AA997199]	1.72441
AW141328	AW141328 EST291369 Normalized rat brain, Bento Soares Rattus sp. cDNA clone RGIBO08 5' end similar to X inactive specific transcript (Xist mRNA), mRNA sequence [AW141328]	1.72379
Rutbc1_predicted	PREDICTED: Rattus norvegicus RUN and TBC1 domain containing 1 (predicted) (Rutbc1_predicted), mRNA [XM_220699]	1.7175
TC541474	Q8RR97 (Q8RR97) Flagellin protein FliA(A), partial (5%) [TC541474]	1.70787
LOC304280	PREDICTED: Rattus norvegicus similar to hypothetical protein (LOC304280), mRNA [XM_221896]	1.70262
BQ201465	UI-R-DZ1-cng-c-21-0-UI.s1 UI-R-DZ1 Rattus norvegicus cDNA clone UI-R-DZ1-cng-c-21-0-UI 3', mRNA sequence [BQ201465]	1.70027
Adrb3	Rattus norvegicus adrenergic receptor, beta 3 (Adrb3), mRNA [NM_013108]	1.69581
A_44_P937380	Unknown	1.68874
Mug1	Rattus norvegicus Murinoglobulin 1 homolog (mouse) (Mug1), mRNA [NM_023103]	1.68791
AI575658	UI-R-Y0-vi-f-12-0-UI.s1 UI-R-Y0 Rattus norvegicus cDNA clone UI-R-Y0-vi-f-12-0-UI 3', mRNA sequence [AI575658]	1.68155
Olr373_predicted	Rattus norvegicus olfactory receptor 373 (predicted) (Olr373_predicted), mRNA [NM_001001275]	1.68082
XM_228184	Rattus norvegicus similar to double homeobox, 4; double homeobox protein 4 (LOC309796), mRNA [XM_228184]	1.67898
LOC680427	PREDICTED: Rattus norvegicus similar to T-box brain gene 1 (LOC680427), mRNA [XM_001056898]	1.67814
CA503849	UI-R-FJ0-cpv-g-07-0-UI.s1 UI-R-FJ0 Rattus norvegicus cDNA clone UI-R-FJ0-cpv-g-07-0-UI 3', mRNA sequence [CA503849]	1.67757
Olr851_predicted	Rattus norvegicus olfactory receptor 851 (predicted) (Olr851_predicted), mRNA [NM_001000400]	1.6748
Gtf2e1	PREDICTED: Rattus norvegicus general transcription factor II E, polypeptide 1 (alpha subunit) (Gtf2e1), mRNA [XM_221426]	1.67318
Gria1	Rattus norvegicus glutamate receptor, ionotropic, AMPA1 (alpha 1) (Gria1), mRNA [NM_031608]	1.67297
Kctd14_predicted	PREDICTED: Rattus norvegicus potassium channel tetramerisation domain containing 14 (predicted) (Kctd14_predicted), mRNA [XM_218935]	1.66539
RGD1561320_predicted	PREDICTED: Rattus norvegicus similar to hypothetical protein (predicted) (RGD1561320_predicted), mRNA [XM_343791]	1.66155
Iqcg	Rattus norvegicus IQ motif containing G (Iqcg), mRNA [NM_001014230]	1.65816
BM386449	BM386449 UI-R-CN1-cjg-c-03-0-UI.s1 UI-R-CN1 Rattus norvegicus cDNA clone UI-R-CN1-cjg-c-03-0-UI 3', mRNA sequence [BM386449]	1.6503
RGD1562333_predicted	PREDICTED: Rattus norvegicus similar to Whn-dependent transcript 2 (predicted) (RGD1562333_predicted), mRNA [XM_576585]	1.64854
A_44_P192018	Unknown	1.64835
RGD1307034_predicted	Rattus norvegicus similar to hypothetical protein CG003 (LOC304244), mRNA [XM_221867]	1.64751
Ahsg	Rattus norvegicus alpha-2-HS-glycoprotein (Ahsg), mRNA [NM_012898]	1.64594
AA799464	AA799464 EST188961 Normalized rat heart, Bento Soares Rattus sp. cDNA clone RHEAB35 3' end, mRNA sequence [AA799464]	1.64397
RGD1310736_predicted	PREDICTED: Rattus norvegicus similar to KIAA1074 protein (predicted) (RGD1310736_predicted), mRNA [XM_232319]	1.64074
Nxph4	Rattus norvegicus neurexophilin 4 (Nxph4), mRNA [NM_021680]	1.63787
Fga	Rattus norvegicus fibrinogen, alpha polypeptide (Fga), mRNA [NM_001008724]	1.6294
RGD1564267_predicted	PREDICTED: Rattus norvegicus similar to Tmc7 protein (predicted) (RGD1564267_predicted), mRNA [XM_574547]	1.62582
RGD1562647_predicted	PREDICTED: Rattus norvegicus similar to putative pheromone receptor (predicted) (RGD1562647_predicted), mRNA [XM_344197]	1.62574
Zfhx2	PREDICTED: Rattus norvegicus zinc finger homeobox 2 (Zfhx2), mRNA [XM_001054926]	1.62299
Nppa	Rattus norvegicus natriuretic peptide precursor type A (Nppa), mRNA [NM_012612]	1.61658
LOC691041	PREDICTED: Rattus norvegicus hypothetical protein LOC691041 (LOC691041), mRNA [XM_001076631]	1.61524
Spin2b	Rattus norvegicus Serine protease inhibitor (Spin2b), mRNA [NM_012657]	1.60459
BF281577	BF281577 EST446168 Rat Gene Index, normalized rat, Rattus norvegicus cDNA Rattus norvegicus cDNA clone RGIAN14 similar to reticulocalbin, mRNA sequence [BF281577]	1.6042
CB547899	CB547899 AMGNNUC:NRDG1-00063-H10-A nrdg1 (10855) Rattus norvegicus cDNA clone nrdg1-00063-h10 5', mRNA sequence [CB547899]	1.60136
AI409727	AI409727 EST238019 Normalized rat placenta, Bento Soares Rattus sp. cDNA clone RPLDJ04 3' end, mRNA sequence [AI409727]	1.59631
A_44_P548341	Unknown	1.59101
Taar4	Rattus norvegicus trace-amine-associated receptor 4 (Taar4), mRNA [NM_175583]	1.59078
AA926292	AA926292 UI-R-A1-el-e-04-0-UI.s1 UI-R-A1 Rattus norvegicus cDNA clone UI-R-A1-el-e-04-0-UI 3' similar to gi [AA926292]	1.5881
AI233261	AI233261 EST229949 Normalized rat kidney, Bento Soares Rattus sp. cDNA clone RKIDC84 3' end, mRNA sequence [AI233261]	1.58779
Tectb_predicted	PREDICTED: Rattus norvegicus tectorin beta (predicted) (Tectb_predicted), mRNA [XM_217644]	1.586
Gdf11	PREDICTED: Rattus norvegicus growth differentiation factor 11 (Gdf11), mRNA [XM_343148]	1.58352
AI233855	AI233855 EST230543 Normalized rat lung, Bento Soares Rattus sp. cDNA clone RLUCS03 3' end, mRNA sequence [AI233855]	1.58083
P518	Rattus norvegicus P518 precursor protein (P518), mRNA [NM_198200]	1.57843
Slc2a2	Rattus norvegicus solute carrier family 2 (facilitated glucose transporter), member 2 (Slc2a2), mRNA [NM_012879]	1.56889
Mapk8	PREDICTED: Rattus norvegicus mitogen-activated protein kinase 8 (Mapk8), mRNA [XM_341399]	1.5659
Eps8l3_predicted	PREDICTED: Rattus norvegicus EPS8-like 3 (predicted) (Eps8l3_predicted), mRNA [XM_215677]	1.56394
Aqp3	Rattus norvegicus aquaporin 3 (Aqp3), mRNA [NM_031703]	1.56122
Esr2	Rattus norvegicus estrogen receptor 2 beta (Esr2), mRNA [NM_012754]	1.55994
AA875155	AA875155 UI-R-E0-ce-e-07-0-UI.s1 UI-R-E0 Rattus norvegicus cDNA clone UI-R-E0-ce-e-07-0-UI 3' similar to gi [AA875155]	1.55923
Fshprh1	Rattus norvegicus FSH primary response 1 (Fshprh1), mRNA [NM_012955]	1.55755
AA964229	AA964229 UI-R-E1-gl-b-06-0-UI.s1 UI-R-E1 Rattus norvegicus cDNA clone UI-R-E1-gl-b-06-0-UI 3', mRNA sequence [AA964229]	1.55578
ENSRNOT00000006998	Rattus norvegicus immunoglobulin gamma2a constant region (Iggc) mRNA, partial cds. [DQ402472]	1.55538
Oxt	Rattus norvegicus oxytocin (Oxt), mRNA [NM_012996]	1.54897
XM_227944	Rattus norvegicus similar to Tripartite motif protein 10 (LOC294210), mRNA [XM_227944]	1.54363
AI175590	AI175590 EST219146 Normalized rat ovary, Bento Soares Rattus sp. cDNA clone ROVBC34 3' end, mRNA sequence [AI175590]	1.5382
TC566306	Unknown	1.5307
AA859981	AA859981 UI-R-E0-ca-h-09-0-UI.s1 UI-R-E0 Rattus norvegicus cDNA clone UI-R-E0-ca-h-09-0-UI 3' similar to gb [AA859981]	1.52865
BM389610	BM389610 UI-R-CN1-cjo-c-11-0-UI.s1 UI-R-CN1 Rattus norvegicus cDNA clone UI-R-CN1-cjo-c-11-0-UI 3', mRNA sequence [BM389610]	1.52546
Rhag	Rattus norvegicus Rhesus blood group-associated A glycoprotein (Rhag), mRNA [NM_023022]	1.5106
S100b	Rattus norvegicus S100 protein, beta polypeptide (S100b), mRNA [NM_013191]	1.50881
RT1-M10-1	Rattus norvegicus RT1 class I, M10, gene 1 (RT1-M10-1), mRNA [NM_001008851]	1.50579
HBB	RNGLBM R.norvegicus beta-globin major gene [X15009]	1.4986
Gap43	Rattus norvegicus growth associated protein 43 (Gap43), mRNA [NM_017195]	1.48736
TC545836	Unknown	1.48722
AI059948	AI059948 UI-R-C1-la-a-03-0-UI.s1 UI-R-C1 Rattus norvegicus cDNA clone UI-R-C1-la-a-03-0-UI 3', mRNA sequence [AI059948]	1.4776
RGD1562230_predicted	PREDICTED: Rattus norvegicus similar to catenin alpha 3 (predicted) (RGD1562230_predicted), mRNA [XM_342133]	1.47238
A_44_P260423	Unknown	1.4687
Crhr1	Rattus norvegicus corticotropin-feleasing factor type 1 receptor mRNA, 3'UTR, partial sequence. [AF039203]	1.46714
Alb	Rattus norvegicus albumin (Alb), mRNA [NM_134326]	1.46601
Eraf_predicted	PREDICTED: Rattus norvegicus erythroid associated factor (predicted) (Eraf_predicted), mRNA [XM_215059]	1.45807
Cdc42bpg_predicted	PREDICTED: Rattus norvegicus CDC42 binding protein kinase gamma (DMPK-like) (predicted) (Cdc42bpg_predicted), mRNA [XM_219530]	1.45248
Nppa	Rattus norvegicus natriuretic peptide precursor type A (Nppa), mRNA [NM_012612]	1.43684
Plek2_predicted	PREDICTED: Rattus norvegicus pleckstrin 2 (predicted) (Plek2_predicted), mRNA [XM_234329]	1.43002
LOC301113	PREDICTED: Rattus norvegicus similar to solute carrier family 25 (mitochondrial carrier; phosphate carrier), member 23 (LOC301113), mRNA [XM_217310]	0.400814
TC517707	Unknown	0.413803
Gria1	Rattus norvegicus glutamate receptor, ionotropic, AMPA1 (alpha 1) (Gria1), mRNA [NM_031608]	0.445225
Mcl1	Rattus norvegicus similar to hypothetical protein 4930509O22 (LOC311527), mRNA [XM_230710]	0.446237
Cyr61	Rattus norvegicus cysteine rich protein 61 (Cyr61), mRNA [NM_031327]	0.456274
ENSRNOT00000011909	Unknown	0.46574
RGD1563703_predicted	PREDICTED: Rattus norvegicus similar to hypothetical protein E230025K15 (predicted) (RGD1563703_predicted), mRNA [XM_341488]	0.469159
A_44_P478033	Unknown	0.471601
Klk11_predicted	PREDICTED: Rattus norvegicus kallikrein 11 (predicted) (Klk11_predicted), mRNA [XM_218645]	0.479459
AI228830	AI228830 EST225525 Normalized rat brain, Bento Soares Rattus sp. cDNA clone RBRDA08 3' end, mRNA sequence [AI228830]	0.486923
K02813	RATGLU6 Rat glucagon gene, exon 6 [K02813]	0.487444
BE101317	BE101317 UI-R-BJ1-aui-f-03-0-UI.s1 UI-R-BJ1 Rattus norvegicus cDNA clone UI-R-BJ1-aui-f-03-0-UI 3', mRNA sequence [BE101317]	0.494189
Wnt5b	PREDICTED: Rattus norvegicus wingless-related MMTV integration site 5B (Wnt5b), mRNA [XM_342747]	0.505662
AI007639	AI007639 EST202090 Normalized rat brain, Bento Soares Rattus sp. cDNA clone RBRAS59 3' end, mRNA sequence [AI007639]	0.505851
BE108253	BE108253 UI-R-BS1-ayx-b-06-0-UI.s1 UI-R-BS1 Rattus norvegicus cDNA clone UI-R-BS1-ayx-b-06-0-UI 3', mRNA sequence [BE108253]	0.518686
Olr36_predicted	Rattus norvegicus olfactory receptor 36 (predicted) (Olr36_predicted), mRNA [NM_001000935]	0.527462
LOC363483	Rattus norvegicus similar to RIKEN cDNA 4921520P21; DMRTC1 (LOC363483), mRNA [NM_001014222]	0.529734
Cyr61	Rattus norvegicus cysteine rich protein 61 (Cyr61), mRNA [NM_031327]	0.534257
Taar5	Rattus norvegicus trace amine associated receptor 5 (Taar5), mRNA [NM_001009650]	0.534559
AI406616	AI406616 EST234903 Normalized rat brain, Bento Soares Rattus sp. cDNA clone RBRDP41 3' end, mRNA sequence [AI406616]	0.536379
L2hgdh_predicted	PREDICTED: Rattus norvegicus L-2-hydroxyglutarate dehydrogenase (predicted) (L2hgdh_predicted), mRNA [XM_234264]	0.537442
AW917576	AW917576 EST348880 Rat gene index, normalized rat, norvegicus, Bento Soares Rattus norvegicus cDNA clone RGIEF51 5' end, mRNA sequence [AW917576]	0.537816
CB544812	CB544812 AMGNNUC:URRG1-00066-F1-A urrg1 (14046) Rattus norvegicus cDNA clone urrg1-00066-f1 5', mRNA sequence [CB544812]	0.538457
LOC497860	Rattus norvegicus similar to RIKEN cDNA 4930517K11, mRNA (cDNA clone IMAGE:7455539), complete cds. [BC103490]	0.540727
Rgl3_predicted	PREDICTED: Rattus norvegicus ral guanine nucleotide dissociation stimulator-like 3 (predicted) (Rgl3_predicted), mRNA [XM_235926]	0.545563
BF387487	BF387487 UI-R-CA1-bbn-a-01-0-UI.s1 UI-R-CA1 Rattus norvegicus cDNA clone UI-R-CA1-bbn-a-01-0-UI 3', mRNA sequence [BF387487]	0.547565
AA818078	AA818078 UI-R-A0-ag-c-06-0-UI.s2 UI-R-A0 Rattus norvegicus cDNA clone UI-R-A0-ag-c-06-0-UI 3' similar to gb [AA818078]	0.547788
RGD1560435_predicted	PREDICTED: Rattus norvegicus similar to KIAA1183 protein (predicted) (RGD1560435_predicted), mRNA [XM_218352]	0.552671
RGD1305719_predicted	PREDICTED: Rattus norvegicus similar to putative N-acetyltransferase Camello 2 (predicted) (RGD1305719_predicted), mRNA [XM_223538]	0.55603
A_44_P201445	Unknown	0.561253
AA957491	AA957491 UI-R-E1-fw-d-12-0-UI.s1 UI-R-E1 Rattus norvegicus cDNA clone UI-R-E1-fw-d-12-0-UI 3', mRNA sequence [AA957491]	0.564374
Thedc1	Rattus norvegicus thioesterase domain containing 1 (Thedc1), mRNA [NM_022705]	0.564794
Znf397_predicted	Rattus norvegicus similar to zinc finger protein (LOC364827), mRNA [XM_344656]	0.56815
ENSRNOT00000040037	R.norvegicus mRNA for immunoglobulin variable region (clone ERF3.23). [Z93370]	0.571911
Tac1	Rattus norvegicus tachykinin 1 (Tac1), mRNA [NM_012666]	0.573
S100b	Rattus norvegicus S100 protein, beta polypeptide (S100b), mRNA [NM_013191]	0.578517
AA819629	AA819629 UI-R-A0-an-e-04-0-UI.s1 UI-R-A0 Rattus norvegicus cDNA clone UI-R-A0-an-e-04-0-UI 3', mRNA sequence [AA819629]	0.578878
XM_345795	Rattus norvegicus similar to h2-calponin (LOC366831), mRNA [XM_345795]	0.589887
Lcn9_predicted	PREDICTED: Rattus norvegicus lipocalin 9 (predicted) (Lcn9_predicted), mRNA [XM_231077]	0.591338
AW916613	AW916613 EST347917 Rat gene index, normalized rat, norvegicus, Bento Soares Rattus norvegicus cDNA clone RGIDS40 5' end, mRNA sequence [AW916613]	0.593592
X68396	RNN12EP R.norvegicus N-ras1.2ep pseudogene [X68396]	0.598259
Fos	Rattus norvegicus FBJ murine osteosarcoma viral oncogene homolog (Fos), mRNA [NM_022197]	0.598703
Nlgn2	Rattus norvegicus neuroligin 2 (Nlgn2), mRNA [NM_053992]	0.59955
TC544349	Unknown	0.60775
XM_234680	Rattus norvegicus similar to Ig heavy chain V region 441 precursor (LOC299434), mRNA [XM_234680]	0.614648
RGD1562486_predicted	PREDICTED: Rattus norvegicus similar to DnaJ homolog subfamily C member 5B (Beta cysteine string protein) (predicted) (RGD1562486_predicted), mRNA [XM_574904]	0.61685
BM986242	BM986242 EST531696 Rat gene index, normalized rat, norvegicus Rattus norvegicus cDNA clone RGIAC22 3' end similar to hereditary haemochromatosis-like protein, mRNA sequence [BM986242]	0.618452
RGD1563580_predicted	PREDICTED: Rattus norvegicus similar to AP2 associated kinase 1 (predicted) (RGD1563580_predicted), mRNA [XM_001070331]	0.619817
Clecsf1_predicted	PREDICTED: Rattus norvegicus C-type (calcium dependent, carbohydrate-recognition domain) lectin, superfamily member 1 (cartilage-derived) (predicted) (Clecsf1_predicted), mRNA [XM_344773]	0.621823
TC527513	Q8AY76 (Q8AY76) Avidin (Fragment), partial (12%) [TC527513]	0.625063
RGD1559875_predicted	PREDICTED: Rattus norvegicus similar to novel protein (predicted) (RGD1559875_predicted), mRNA [XM_573162]	0.62683
BE103919	BE103919 UI-R-BX0-arj-d-09-0-UI.s1 UI-R-BX0 Rattus norvegicus cDNA clone UI-R-BX0-arj-d-09-0-UI 3', mRNA sequence [BE103919]	0.631958
Cyp2d26	Rattus norvegicus cytochrome P450, family 2, subfamily d, polypeptide 26 (Cyp2d26), mRNA [NM_012730]	0.635347
AW144681	EST295059 Normalized rat embryo, Bento Soares Rattus sp. cDNA clone RGICE83 5' end, mRNA sequence [AW144681]	0.644936
TC526150	Unknown	0.6467
Ccdc32	Rattus norvegicus coiled-coil domain containing 32 (Ccdc32), mRNA [NM_001024245]	0.647019
A_44_P276793	Unknown	0.648592
XM_225165	Rattus norvegicus similar to F-box and leucine-rich repeat protein 3A; F-box protein Fbl3a (LOC306750), mRNA [XM_225165]	0.652446
ENSRNOT00000048094	Unknown	0.661877
Zmynd10	Rattus norvegicus zinc finger, MYND domain-containing 10 (Zmynd10), mRNA [NM_001004284]	0.662447
XM_224716	Rattus norvegicus similar to GTP binding protein 3 (LOC290633), mRNA [XM_224716]	0.665014
AI639331	AI639331 rx00676s Rat mixed-tissue library Rattus norvegicus cDNA clone rx00676 3', mRNA sequence [AI639331]	0.67056
BI274126	BI274126 UI-R-CW0-bwf-c-07-0-UI.s1 UI-R-CW0 Rattus norvegicus cDNA clone UI-R-CW0-bwf-c-07-0-UI 3', mRNA sequence [BI274126]	0.670648
CB545680	CB545680 AMGNNUC:NRDG1-00037-D12-A nrdg1 (10855) Rattus norvegicus cDNA clone nrdg1-00037-d12 5', mRNA sequence [CB545680]	0.673761
AI232296	AI232296 EST228984 Normalized rat kidney, Bento Soares Rattus sp. cDNA clone RKIBZ87 3' end, mRNA sequence [AI232296]	0.6751
Olr429_predicted	Rattus norvegicus olfactory receptor 429 (predicted) (Olr429_predicted), mRNA [NM_001000395]	0.691097
