# Supplementary material for: Unraveling the Rat Intestine, Spleen and Liver Genome-Wide Transcriptome after the Oral Administration of Lavender Oil by a Two-Color Dye-Swap DNA Microarray Approach
Source: PLoS One. 2015 Jul 10;10(7):e0129951. doi: 10.1371/journal.pone.0129951 (PMC4498626; doi:10.1371/journal.pone.0129951)
Supplement: S3 Table — (XLSX) [file pone.0129951.s006.xlsx]

## Sheet: SuppTable3
Supporting Information Table 3. Lavender oil liver up- and down-regulated genes.
Gene Count(s): 222 up-regulated, 322 down-regulated genes
Symbol	Description	Fold Change
Pld2	Rattus norvegicus phospholipase D2 (Pld2), mRNA [NM_033299]	4.08958
A_44_P548676	Unknown	3.18695
Olr176_predicted	Rattus norvegicus olfactory receptor 176 (predicted) (Olr176_predicted), mRNA [NM_001000178]	3.04948
LOC365960	Rattus norvegicus similar to semaF cytoplasmic domain associated protein 2 (LOC365960), mRNA [NM_001037210]	2.95036
LOC497860	Rattus norvegicus similar to RIKEN cDNA 4930517K11, mRNA (cDNA clone IMAGE:7455539), complete cds. [BC103490]	2.81548
TC563303	Unknown	2.8103
Otub2_predicted	PREDICTED: Rattus norvegicus OTU domain, ubiquitin aldehyde binding 2 (predicted) (Otub2_predicted), mRNA [XM_234481]	2.72206
AI228114	EST224809 Normalized rat brain, Bento Soares Rattus sp. cDNA clone RBRCQ46 3' end, mRNA sequence [AI228114]	2.65871
Capon	Rattus norvegicus C-terminal PDZ domain ligand of neuronal nitric oxide synthase (Capon), mRNA [NM_138922]	2.65511
LOC686933	PREDICTED: Rattus norvegicus similar to one cut domain, family member 3 (LOC686933), mRNA [XM_001076375]	2.60204
LOC361041	Rattus norvegicus similar to hypothetical protein (LOC361041), mRNA [NM_001014138]	2.57267
Il12rb2	PREDICTED: Rattus norvegicus interleukin 12 receptor, beta 2 (Il12rb2), mRNA [XM_231873]	2.52348
RGD1560542_predicted	PREDICTED: Rattus norvegicus similar to Transmembrane gamma-carboxyglutamic acid protein 4 precursor (Proline-rich Gla protein 4) (predicted) (RGD1560542_predicted), mRNA [XM_575187]	2.50979
AW916954	AW916954 EST348258 Rat gene index, normalized rat, norvegicus, Bento Soares Rattus norvegicus cDNA clone RGIDX14 5' end, mRNA sequence [AW916954]	2.50689
BI303655	BI303655 UI-R-DQ0-cja-p-02-0-UI.s1 UI-R-DQ0 Rattus norvegicus cDNA clone UI-R-DQ0-cja-p-02-0-UI 3', mRNA sequence [BI303655]	2.47109
Irs2	PREDICTED: Rattus norvegicus insulin receptor substrate 2 (Irs2), mRNA [XM_573948]	2.46046
Lilrb3	Rattus norvegicus leukocyte immunoglobulin-like receptor, subfamily B (with TM and ITIM domains), member 3 (Lilrb3), mRNA [NM_001037357]	2.44936
Sult2a2_predicted	Rattus norvegicus sulfotransferase family 2A, dehydroepiandrosterone (DHEA)-preferring, member 2 (predicted) (Sult2a2_predicted), mRNA [NM_001025131]	2.43539
BQ781097	BQ781097 UI-R-FF0-cpd-j-07-0-UI.s1 NCI_CGAP_FF0 Rattus norvegicus cDNA clone UI-R-FF0-cpd-j-07-0-UI 3', mRNA sequence [BQ781097]	2.4099
LOC684802	PREDICTED: Rattus norvegicus similar to Probable phospholipid-transporting ATPase ID (ATPase class I type 8B member 2), transcript variant 3 (LOC684802), mRNA [XM_001073816]	2.38729
CK841046	UI-R-AD1-zt-g-06-0-UI.s10 UI-R-AD1 Rattus norvegicus cDNA clone UI-R-AD1-zt-g-06-0-UI 3', mRNA sequence [CK841046]	2.38504
AI549292	AI549292 UI-R-C3-tx-h-10-0-UI.s1 UI-R-C3 Rattus norvegicus cDNA clone UI-R-C3-tx-h-10-0-UI 3', mRNA sequence [AI549292]	2.38003
A_44_P843972	Unknown	2.37926
A_44_P370411	Unknown	2.35397
Cgm4	Rattus norvegicus carcinoembryonic antigen gene family 4 (Cgm4), mRNA [NM_012525]	2.34701
ENSRNOT00000025809	Unknown	2.3229
Rab15	Rattus norvegicus RAB15, member RAS onocogene family (Rab15), mRNA [NM_198749]	2.31556
Olr152_predicted	Rattus norvegicus olfactory receptor 152 (predicted) (Olr152_predicted), mRNA [NM_001000546]	2.3113
Sox8_predicted	Rattus norvegicus similar to Transcription factor SOX-8 (LOC302993), mRNA [XM_220283]	2.29381
Muc10	Rattus norvegicus mucin 10, submandibular gland salivary mucin (Muc10), mRNA [NM_133513]	2.28306
Dynlrb2_predicted	PREDICTED: Rattus norvegicus dynein light chain roadblock-type 2 (predicted) (Dynlrb2_predicted), mRNA [XM_341694]	2.27682
B4galt2_predicted	PREDICTED: Rattus norvegicus UDP-Gal:betaGlcNAc beta 1,4- galactosyltransferase, polypeptide 2 (predicted) (B4galt2_predicted), mRNA [XM_242992]	2.27074
TC523954	Unknown	2.27013
ENSRNOT00000046703	Unknown	2.26281
XM_224248	Rattus norvegicus similar to CLLL8 protein; chromosome 13 open reading frame 4 (LOC305931), mRNA [XM_224248]	2.25625
Colq	Rattus norvegicus collagen-like tail subunit (single strand of homotrimer) of asymmetric acetylcholinesterase (Colq), mRNA [NM_019274]	2.25226
TC560438	Unknown	2.2493
TC568414	Q85TH5 (Q85TH5) NADH dehydrogenase subunit 6, partial (8%) [TC568414]	2.24766
AA851427	AA851427 EST194195 Normalized rat placenta, Bento Soares Rattus sp. cDNA clone RPLAG47 3' end, mRNA sequence [AA851427]	2.23268
AI407991	AI407991 EST236281 Normalized rat placenta, Bento Soares Rattus sp. cDNA clone RPLDJ74 3' end, mRNA sequence [AI407991]	2.23015
LOC683749	PREDICTED: Rattus norvegicus similar to osteoclast inhibitory lectin (LOC683749), mRNA [XM_001067319]	2.21891
LOC680806	PREDICTED: Rattus norvegicus similar to Transcription initiation factor TFIID 105 kDa subunit (TAFII-105) (TAFII105) (LOC680806), mRNA [XM_001058968]	2.21451
AW434065	AW434065 UI-R-BJ0p-afo-h-02-0-UI.s1 UI-R-BJ0p Rattus norvegicus cDNA clone UI-R-BJ0p-afo-h-02-0-UI 3', mRNA sequence [AW434065]	2.21151
U46958	Rattus norvegicus hyaluronan-binding protein CD44i mRNA, partial cds. [U46958]	2.20098
CB546220	CB546220 AMGNNUC:NRHY1-00014-B4-A W Rat hypothalamus (10480) Rattus norvegicus cDNA clone nrhy1-00014-b4 5', mRNA sequence [CB546220]	2.19549
XM_212972	Rattus norvegicus similar to 60S RIBOSOMAL PROTEIN L13 (LOC296365), mRNA [XM_212972]	2.18174
LOC682483	PREDICTED: Rattus norvegicus similar to zinc finger, CCHC domain containing 3 (LOC682483), mRNA [XM_001061691]	2.17357
RGD1310799_predicted	PREDICTED: Rattus norvegicus similar to RIKEN cDNA A930008G19 (predicted) (RGD1310799_predicted), mRNA [XM_219439]	2.12368
RGD1311344_predicted	Rattus norvegicus similar to RIKEN cDNA 2810039F03 (LOC311486), mRNA [XM_230641]	2.11558
R3hdm1	PREDICTED: Rattus norvegicus R3H domain containing 1 (R3hdm1), mRNA [XM_573442]	2.11296
RGD1565800_predicted	PREDICTED: Rattus norvegicus similar to hypothetical protein FLJ20674 (predicted) (RGD1565800_predicted), mRNA [XM_222215]	2.11177
Dlgh4	Rattus norvegicus discs, large homolog 4 (Drosophila) (Dlgh4), mRNA [NM_019621]	2.10872
BQ202546	BQ202546 UI-R-DO1-cmm-g-19-0-UI.s1 UI-R-DO1 Rattus norvegicus cDNA clone UI-R-DO1-cmm-g-19-0-UI 3', mRNA sequence [BQ202546]	2.09891
LOC498933	Rattus norvegicus LOC498933 (LOC498933), mRNA [NM_001025764]	2.09246
Blm_predicted	PREDICTED: Rattus norvegicus Bloom syndrome homolog (human) (predicted) (Blm_predicted), mRNA [XM_218837]	2.08745
CK600488	AGENCOURT_17891028 NIH_MGC_238 Rattus norvegicus cDNA clone IMAGE:7132692 5', mRNA sequence [CK600488]	2.08516
Stx1b2	Rattus norvegicus syntaxin 1B2 (Stx1b2), mRNA [NM_012700]	2.08288
LOC678910	PREDICTED: Rattus norvegicus similar to CG9967-PA, isoform A (LOC678910), mRNA [XM_001053761]	2.07785
AI010452	AI010452 EST204903 Normalized rat lung, Bento Soares Rattus sp. cDNA clone RLUBZ63 3' end, mRNA sequence [AI010452]	2.07287
AI071381	AI071381 UI-R-C2-mw-d-01-0-UI.s1 UI-R-C2 Rattus norvegicus cDNA clone UI-R-C2-mw-d-01-0-UI 3', mRNA sequence [AI071381]	2.06591
Prkg1_mapped	PREDICTED: Rattus norvegicus protein kinase, cGMP-dependent, type 1 (mapped), transcript variant 2 (Prkg1_mapped), mRNA [XM_001080430]	2.06182
Akap1	Rattus norvegicus A kinase (PRKA) anchor protein 1 (Akap1), mRNA [NM_053665]	2.02828
Vgcnl1	Rattus norvegicus voltage gated channel like 1 (Vgcnl1), mRNA [NM_153630]	2.02715
Ltb4r	Rattus norvegicus leukotriene B4 receptor (Ltb4r), mRNA [NM_021656]	2.02329
Gsbs	Rattus norvegicus G substrate (Gsbs), mRNA [NM_153467]	2.02133
TC556987	Unknown	2.01665
Itsn1	PREDICTED: Rattus norvegicus intersectin 1 (Itsn1), mRNA [XM_573259]	2.0065
LOC304396	Rattus norvegicus similar to hypothetical protein DKFZp434K1815 (LOC304396), mRNA [NM_001013981]	2.00235
RGD1311559_predicted	PREDICTED: Rattus norvegicus hypothetical LOC315055 (predicted) (RGD1311559_predicted), mRNA [XM_235398]	2.00218
RGD1563323_predicted	PREDICTED: Rattus norvegicus similar to hypothetical protein FLJ22531 (predicted) (RGD1563323_predicted), mRNA [XM_341985]	1.99819
AI171989	AI171989 EST217983 Normalized rat muscle, Bento Soares Rattus sp. cDNA clone RMUBT52 3' end, mRNA sequence [AI171989]	1.99152
LOC362901	Rattus norvegicus Ac1254 (LOC362901), mRNA [NM_001008877]	1.98974
Mafk	Rattus norvegicus v-maf musculoaponeurotic fibrosarcoma oncogene family, protein K (avian) (Mafk), mRNA [NM_145673]	1.989
BM986553	BM986553 EST594147 Rat gene index, normalized rat, norvegicus Rattus norvegicus cDNA clone RGOAD14 3' end, mRNA sequence [BM986553]	1.98279
LOC304903	PREDICTED: Rattus norvegicus similar to Pappalysin-2 precursor (Pregnancy-associated plasma protein-A2) (PAPP-A2) (Pregnancy-associated plasma protein-E1) (PAPP-E) (LOC304903), mRNA [XM_001073420]	1.97219
LOC363060	Rattus norvegicus similar to RIKEN cDNA 1600029D21 (LOC363060), mRNA [NM_001014209]	1.97193
XM_227325	Rattus norvegicus similar to Cleavage and polyadenylation specificity factor, 73 kDa subunit (CPSF 73 kDa subunit) (LOC295168), mRNA [XM_227325]	1.96401
Cttn	Rattus norvegicus cortactin (Cttn), mRNA [NM_021868]	1.95816
Lipogenin	Rattus norvegicus Lipogenin (Lipogenin), mRNA [NM_145790]	1.95447
AA799518	AA799518 EST189015 Normalized rat heart, Bento Soares Rattus sp. cDNA clone RHEAC06 3' end, mRNA sequence [AA799518]	1.95094
AI410261	AI410261 EST238554 Normalized rat kidney, Bento Soares Rattus sp. cDNA clone RKIDX02 3' end, mRNA sequence [AI410261]	1.94291
BQ210017	BQ210017 UI-R-EP0-cof-o-20-0-UI.s1 UI-R-EP0 Rattus norvegicus cDNA clone UI-R-EP0-cof-o-20-0-UI 3', mRNA sequence [BQ210017]	1.94283
LOC304558	PREDICTED: Rattus norvegicus similar to TPR repeat-containing protein KIAA1043 (LOC304558), mRNA [XM_222260]	1.92739
Olr344_predicted	Rattus norvegicus olfactory receptor 344 (predicted) (Olr344_predicted), mRNA [NM_001001043]	1.92223
Ercc5_mapped	PREDICTED: Rattus norvegicus excision repair cross-complementing rodent repair deficiency, complementation group 5 (mapped) (Ercc5_mapped), mRNA [XM_001061493]	1.91323
Tcfap4_predicted	PREDICTED: Rattus norvegicus transcription factor AP4 (predicted) (Tcfap4_predicted), mRNA [XM_340756]	1.91295
Ms4a12_predicted	PREDICTED: Rattus norvegicus membrane-spanning 4-domains, subfamily A, member 12 (predicted) (Ms4a12_predicted), mRNA [XM_219588]	1.9087
Arid3a_predicted	PREDICTED: Rattus norvegicus AT rich interactive domain 3A (Bright like) (predicted) (Arid3a_predicted), mRNA [XM_234884]	1.90492
Ela2_predicted	PREDICTED: Rattus norvegicus elastase 2, neutrophil (predicted) (Ela2_predicted), mRNA [XM_234883]	1.90216
Gramd3	Rattus norvegicus GRAM domain containing 3 (Gramd3), mRNA [NM_001014011]	1.90052
Cd38	Rattus norvegicus CD38 antigen (Cd38), mRNA [NM_013127]	1.89881
Smad5	Rattus norvegicus MAD homolog 5 (Drosophila) (Smad5), mRNA [NM_021692]	1.89067
A_44_P841357	Unknown	1.88443
BQ202863	BQ202863 UI-R-DO1-cms-k-04-0-UI.s1 UI-R-DO1 Rattus norvegicus cDNA clone UI-R-DO1-cms-k-04-0-UI 3', mRNA sequence [BQ202863]	1.88207
Pde4dip	Rattus norvegicus phosphodiesterase 4D interacting protein (myomegalin) (Pde4dip), mRNA [NM_022382]	1.87331
RGD1564387_predicted	PREDICTED: Rattus norvegicus similar to RIKEN cDNA C030014K22 gene (predicted) (RGD1564387_predicted), mRNA [XM_001075923]	1.86659
Begain	Rattus norvegicus brain-enriched guanylate kinase-associated (Begain), mRNA [NM_024163]	1.86324
Capn3	Rattus norvegicus calpain 3 (Capn3), mRNA [NM_017117]	1.86171
AA945099	AA945099 EST200598 Normalized rat liver, Bento Soares Rattus sp. cDNA clone RLIAG48 3' end, mRNA sequence [AA945099]	1.85978
AI009774	AI009774 EST204225 Normalized rat lung, Bento Soares Rattus sp. cDNA clone RLUBO30 3' end, mRNA sequence [AI009774]	1.84844
Fxna	Rattus norvegicus putative aminopeptidase Fxna (Fxna), mRNA [NM_184050]	1.84805
RGD1306118_predicted	PREDICTED: Rattus norvegicus similar to hypothetical protein FLJ31846 (predicted) (RGD1306118_predicted), mRNA [XM_224366]	1.84375
BF556227	UI-R-A1-ee-a-03-0-UI.r1 UI-R-A1 Rattus norvegicus cDNA clone UI-R-A1-ee-a-03-0-UI 5', mRNA sequence [BF556227]	1.84213
Mlc2	Rattus norvegicus myosin regulatory light chain 2, ventricular/cardiac muscle isoform (Mlc2), mRNA [NM_001035252]	1.84174
Cyp2c40	Rattus norvegicus cytochrome P450, family 2, subfamily c, polypeptide 40 (Cyp2c40), mRNA [NM_031572]	1.83769
AF217588	Rattus norvegicus clone 122.4 immunoglobulin kappa light chain variable region mRNA, partial cds. [AF217588]	1.83581
TC523990	Q6P217 (Q6P217) Serine (Or cysteine) proteinase inhibitor, clade B, member 9b, partial (42%) [TC523990]	1.8338
Olr210_predicted	Rattus norvegicus olfactory receptor 210 (predicted) (Olr210_predicted), mRNA [NM_001000195]	1.83286
BM387109	BM387109 UI-R-CN1-cji-o-06-0-UI.s1 UI-R-CN1 Rattus norvegicus cDNA clone UI-R-CN1-cji-o-06-0-UI 3', mRNA sequence [BM387109]	1.8311
RGD1564868_predicted	PREDICTED: Rattus norvegicus similar to ARG99 homolog (predicted) (RGD1564868_predicted), mRNA [XM_001075561]	1.82504
BE115992	BE115992 UI-R-BS1-axy-c-05-0-UI.s1 UI-R-BS1 Rattus norvegicus cDNA clone UI-R-BS1-axy-c-05-0-UI 3', mRNA sequence [BE115992]	1.82117
TC538942	Q62710 (Q62710) Nitric oxide synthase, partial (34%) [TC538942]	1.81892
TC565089	Unknown	1.81038
LOC502897	PREDICTED: Rattus norvegicus similar to Sumo1 [XR_008298]	1.80793
BG667866	DRABPD02 Rat DRG Library Rattus norvegicus cDNA clone DRABPD02 5', mRNA sequence [BG667866]	1.79021
Map3k7_predicted	PREDICTED: Rattus norvegicus mitogen activated protein kinase kinase kinase 7 (predicted) (Map3k7_predicted), mRNA [XM_232855]	1.78953
Tiparp_predicted	PREDICTED: Rattus norvegicus TCDD-inducible poly(ADP-ribose) polymerase (predicted) (Tiparp_predicted), mRNA [XM_227217]	1.78016
Emp2	Rattus norvegicus epithelial membrane protein 2 (Emp2), mRNA [NM_001007721]	1.77633
Bmpr2	PREDICTED: Rattus norvegicus bone morphogenic protein receptor, type II (serine/threonine kinase) (Bmpr2), mRNA [XM_217409]	1.77614
XM_231999	Rattus norvegicus similar to Ig variable region, light chain (LOC297260), mRNA [XM_231999]	1.77528
XM_347024	PREDICTED: Rattus norvegicus hypothetical LOC362059 (LOC362059), mRNA [XM_347024]	1.77142
B3galt3	Rattus norvegicus UDP-Gal:betaGlcNAc beta 1,3-galactosyltransferase, polypeptide 3 (B3galt3), mRNA [NM_001013158]	1.7702
Hspa2	Rattus norvegicus heat shock 70kDa protein 2 (Hspa2), mRNA [NM_021863]	1.77006
BE117350	BE117350 UI-R-BS1-ayn-g-04-0-UI.s1 UI-R-BS1 Rattus norvegicus cDNA clone UI-R-BS1-ayn-g-04-0-UI 3', mRNA sequence [BE117350]	1.76986
CB557736	AMGNNUC:URRG1-00139-B9-A urrg1 (14046) Rattus norvegicus cDNA clone urrg1-00139-b9 5', mRNA sequence [CB557736]	1.76958
Zfp53_predicted	PREDICTED: Rattus norvegicus zinc finger protein 53 (predicted) (Zfp53_predicted), mRNA [XM_218041]	1.76427
AI407351	AI407351 EST235640 Normalized rat ovary, Bento Soares Rattus sp. cDNA clone ROVED26 3' end, mRNA sequence [AI407351]	1.76316
Nos2	Rattus norvegicus nitric oxide synthase 2, inducible (Nos2), mRNA [NM_012611]	1.76197
RGD1564315_predicted	PREDICTED: Rattus norvegicus similar to RIKEN cDNA 9330161F08 (predicted) (RGD1564315_predicted), mRNA [XM_343227]	1.75262
ENSRNOT00000040102	Unknown	1.75199
AI236911	AI236911 EST233473 Normalized rat ovary, Bento Soares Rattus sp. cDNA clone ROVDM19 3' end, mRNA sequence [AI236911]	1.72713
RGD1564267_predicted	PREDICTED: Rattus norvegicus similar to Tmc7 protein (predicted) (RGD1564267_predicted), mRNA [XM_574547]	1.72633
AA849032	AA849032 EST191794 Normalized rat lung, Bento Soares Rattus sp. cDNA clone RLUAJ71 3' end, mRNA sequence [AA849032]	1.72398
LOC680308	PREDICTED: Rattus norvegicus similar to Bifunctional methylenetetrahydrofolate dehydrogenase/cyclohydrolase, mitochondrial precursor, transcript variant 2 (LOC680308), mRNA [XM_001056213]	1.7171
AI236741	AI236741 EST233303 Normalized rat ovary, Bento Soares Rattus sp. cDNA clone ROVDK03 3' end, mRNA sequence [AI236741]	1.71296
Rab27b	Rattus norvegicus RAB27B, member RAS oncogene family (Rab27b), mRNA [NM_053459]	1.71209
MGC125015	Rattus norvegicus similar to PAK/PLC-interacting protein 1 (MGC125015), mRNA [NM_001037356]	1.70782
XM_344628	Rattus norvegicus similar to interleukin 15 receptor alpha chain isoform 1C (LOC364775), mRNA [XM_344628]	1.70745
LOC364558	Rattus norvegicus similar to palladin; CGI-151 protein (LOC364558), mRNA [NM_001014237]	1.69814
AA892795	AA892795 EST196598 Normalized rat kidney, Bento Soares Rattus sp. cDNA clone RKIAX38 3' end, mRNA sequence [AA892795]	1.69515
Aim2_predicted	PREDICTED: Rattus norvegicus absent in melanoma 2 (predicted) (Aim2_predicted), mRNA [XM_222949]	1.69512
Fgf21	Rattus norvegicus fibroblast growth factor 21 (Fgf21), mRNA [NM_130752]	1.69339
BF388434	BF388434 UI-R-BS2-bdc-e-01-0-UI.s1 UI-R-BS2 Rattus norvegicus cDNA clone UI-R-BS2-bdc-e-01-0-UI 3', mRNA sequence [BF388434]	1.69023
AI177965	AI177965 EST221620 Normalized rat placenta, Bento Soares Rattus sp. cDNA clone RPLCJ26 3' end, mRNA sequence [AI177965]	1.68582
Olr1696	Rattus norvegicus olfactory receptor 1696 (Olr1696), mRNA [NM_206850]	1.67586
LOC365511	PREDICTED: Rattus norvegicus similar to zinc finger protein 296 (LOC365511), mRNA [XM_345065]	1.67362
RGD1565602_predicted	PREDICTED: Rattus norvegicus similar to PLU1 (predicted) (RGD1565602_predicted), mRNA [XM_239761]	1.66701
CB605787	CB605787 AMGNNUC:MRPE4-00352-A12-A mrpe4 (10380) Rattus norvegicus cDNA clone mrpe4-00352-a12 5', mRNA sequence [CB605787]	1.66631
AW141787	AW141787 EST291880 Normalized rat embryo, Bento Soares Rattus sp. cDNA clone RGICG70 5' end similar to ubiquitin conjugating enzyme, mRNA sequence [AW141787]	1.66102
Abca15_predicted	PREDICTED: Rattus norvegicus ATP-binding cassette, sub-family A (ABC1), member 15 (predicted) (Abca15_predicted), mRNA [XM_219276]	1.65744
Cdc7_predicted	PREDICTED: Rattus norvegicus cell division cycle 7 (S. cerevisiae) (predicted) (Cdc7_predicted), mRNA [XM_341183]	1.65427
A_44_P206008	Unknown	1.65336
Capn8	Rattus norvegicus calpain 8 (Capn8), mRNA [NM_133309]	1.6531
Grin2b	Rattus norvegicus glutamate receptor, ionotropic, N-methyl D-aspartate 2B (Grin2b), mRNA [NM_012574]	1.65138
Zbtb16	Rattus norvegicus zinc finger and BTB domain containing 16 (Zbtb16), mRNA [NM_001013181]	1.64948
AI100773	AI100773 EST210062 Normalized rat brain, Bento Soares Rattus sp. cDNA clone RBRBA09 3' end, mRNA sequence [AI100773]	1.64736
XM_234897	Rattus norvegicus similar to Zinc finger protein 157 (HZF22) (LOC314610), mRNA [XM_234897]	1.64342
RGD1311870_predicted	PREDICTED: Rattus norvegicus similar to RIKEN cDNA 4930549C01 (predicted) (RGD1311870_predicted), mRNA [XM_216550]	1.64034
Nkx6-2_predicted	PREDICTED: Rattus norvegicus NK6 transcription factor related, locus 2 (Drosophila) (predicted) (Nkx6-2_predicted), mRNA [XM_219447]	1.63806
LOC680520	PREDICTED: Rattus norvegicus similar to CG4349-PA (LOC680520), mRNA [XM_001057542]	1.63194
AA899841	AA899841 UI-R-E0-cq-g-01-0-UI.s2 UI-R-E0 Rattus norvegicus cDNA clone UI-R-E0-cq-g-01-0-UI 3' similar to gi [AA899841]	1.62796
Slc7a1	Rattus norvegicus solute carrier family 7 (cationic amino acid transporter, y+ system), member 1 (Slc7a1), mRNA [NM_013111]	1.62776
RGD1560283_predicted	PREDICTED: Rattus norvegicus similar to trypsinogen 8 (predicted) (RGD1560283_predicted), mRNA [XM_342669]	1.62673
AI409460	AI409460 EST237752 Normalized rat kidney, Bento Soares Rattus sp. cDNA clone RKIDV68 3' end, mRNA sequence [AI409460]	1.62635
Zfp143	Rattus norvegicus zinc finger protein 143 (Zfp143), mRNA [NM_001012169]	1.62604
Ihh	PREDICTED: Rattus norvegicus Indian hedgehog homolog, (Drosophila) (Ihh), mRNA [XM_001060415]	1.62312
Prlr	Rattus norvegicus prolactin receptor (Prlr), transcript variant 2, mRNA [NM_012630]	1.61378
Cyp4a12	Rattus norvegicus cytochrome P450, 4a12 (Cyp4a12), mRNA [NM_031605]	1.61349
A_44_P182795	Unknown	1.61287
Ccnb1	Rattus norvegicus cyclin B1 (Ccnb1), mRNA [NM_171991]	1.60983
RGD1566064_predicted	PREDICTED: Rattus norvegicus similar to KIAA1096 protein (predicted) (RGD1566064_predicted), mRNA [XM_341141]	1.60551
Bcl2	Rattus norvegicus B-cell leukemia/lymphoma 2 (Bcl2), mRNA [NM_016993]	1.60104
AI548221	AI548221 UI-R-C3-su-h-07-0-UI.s1 UI-R-C3 Rattus norvegicus cDNA clone UI-R-C3-su-h-07-0-UI 3', mRNA sequence [AI548221]	1.58938
Cyp2u1	Rattus norvegicus cytochrome P450, family 2, subfamily u, polypeptide 1 (Cyp2u1), mRNA [NM_001024779]	1.58856
ENSRNOT00000015381	Q6UXH0 (Q6UXH0) PVPA599, partial (84%) [TC522557]	1.58727
AA997947	AA997947 UI-R-C0-ht-e-05-0-UI.s1 UI-R-C0 Rattus norvegicus cDNA clone UI-R-C0-ht-e-05-0-UI 3', mRNA sequence [AA997947]	1.57169
Nupl1	Rattus norvegicus nucleoporin like 1 (Nupl1), mRNA [NM_139091]	1.56902
LOC681027	PREDICTED: Rattus norvegicus hypothetical protein LOC681027 (LOC681027), mRNA [XM_001059994]	1.56871
AA946081	AA946081 EST201580 Normalized rat lung, Bento Soares Rattus sp. cDNA clone RLUBB05 3' end, mRNA sequence [AA946081]	1.56452
AA799461	AA799461 EST188958 Normalized rat heart, Bento Soares Rattus sp. cDNA clone RHEAB32 3' end, mRNA sequence [AA799461]	1.56004
Ccnf	PREDICTED: Rattus norvegicus cyclin F (Ccnf), mRNA [XM_340763]	1.55792
Olr767_predicted	Rattus norvegicus olfactory receptor 767 (predicted) (Olr767_predicted), mRNA [NM_001000611]	1.55789
AI410264	AI410264 EST238557 Normalized rat kidney, Bento Soares Rattus sp. cDNA clone RKIDX08 3' end, mRNA sequence [AI410264]	1.55785
Hook1_predicted	PREDICTED: Rattus norvegicus hook homolog 1 (Drosophila) (predicted) (Hook1_predicted), mRNA [XM_233196]	1.55443
AW918487	AW918487 EST349791 Rat gene index, normalized rat, norvegicus, Bento Soares Rattus norvegicus cDNA clone RGIES91 5' end, mRNA sequence [AW918487]	1.55343
Ndrg4	Rattus norvegicus N-myc downstream regulated gene 4 (Ndrg4), mRNA [NM_031967]	1.53875
Me2_predicted	PREDICTED: Rattus norvegicus malic enzyme 2, NAD(+)-dependent, mitochondrial (predicted) (Me2_predicted), mRNA [XM_225729]	1.53591
AA818090	AA818090 UI-R-A0-am-e-01-0-UI.s1 UI-R-A0 Rattus norvegicus cDNA clone UI-R-A0-am-e-01-0-UI 3', mRNA sequence [AA818090]	1.53157
TC558678	Unknown	1.52279
AI236460	AI236460 EST233022 Normalized rat ovary, Bento Soares Rattus sp. cDNA clone ROVDG39 3' end, mRNA sequence [AI236460]	1.52177
BM386019	BM386019 UI-R-DN1-ckf-n-07-0-UI.s1 UI-R-DN1 Rattus norvegicus cDNA clone UI-R-DN1-ckf-n-07-0-UI 3', mRNA sequence [BM386019]	1.52161
LOC301295	PREDICTED: Rattus norvegicus similar to EF-hand domain-containing protein 1 (LOC301295), mRNA [XM_217363]	1.52159
Ppp4r1	Rattus norvegicus protein phosphatase 4, regulatory subunit 1 (Ppp4r1), mRNA [NM_080907]	1.51978
BF564475	UI-R-BU0-amt-h-03-0-UI.r1 UI-R-BU0 Rattus norvegicus cDNA clone UI-R-BU0-amt-h-03-0-UI 5', mRNA sequence [BF564475]	1.51933
Ube2t_predicted	PREDICTED: Rattus norvegicus ubiquitin-conjugating enzyme E2T (putative) (predicted) (Ube2t_predicted), mRNA [XM_341124]	1.51594
Tbx3	Rattus norvegicus T-box 3 (Tbx3), mRNA [NM_181638]	1.51439
BI293504	BI293504 UI-R-DK0-cdr-c-04-0-UI.s1 UI-R-DK0 Rattus norvegicus cDNA clone UI-R-DK0-cdr-c-04-0-UI 3', mRNA sequence [BI293504]	1.51344
RGD1562665_predicted	PREDICTED: Rattus norvegicus similar to 1500031N24Rik protein (predicted) (RGD1562665_predicted), mRNA [XM_343264]	1.51319
Scnn1g	Rattus norvegicus sodium channel, nonvoltage-gated 1 gamma (Scnn1g), mRNA [NM_017046]	1.51008
RGD1310827	Rattus norvegicus similar to RIKEN cDNA 1200009O22; EST AI316813 (RGD1310827), mRNA [NM_001034010]	1.50762
Ccna2	Rattus norvegicus cyclin A2 (Ccna2), mRNA [NM_053702]	1.50606
AI009123	AI009123 EST203574 Normalized rat embryo, Bento Soares Rattus sp. cDNA clone REMBI96 3' end, mRNA sequence [AI009123]	1.50571
Cias1_predicted	PREDICTED: Rattus norvegicus cold autoinflammatory syndrome 1 homolog (human) (predicted) (Cias1_predicted), mRNA [XM_220513]	1.50252
A_44_P187403	Unknown	1.49896
XM_341081	Rattus norvegicus similar to B-cell CLL/lymphoma 7A (LOC360809), mRNA [XM_341081]	1.49602
AI231497	AI231497 EST228185 Normalized rat embryo, Bento Soares Rattus sp. cDNA clone REMDK83 3' end, mRNA sequence [AI231497]	1.49505
AA925317	AA925317 UI-R-A1-ek-g-04-0-UI.s1 UI-R-A1 Rattus norvegicus cDNA clone UI-R-A1-ek-g-04-0-UI 3', mRNA sequence [AA925317]	1.49303
BF567508	BF567508 UI-R-BO0-ago-h-07-0-UI.r1 UI-R-BO0 Rattus norvegicus cDNA clone UI-R-BO0-ago-h-07-0-UI 5', mRNA sequence [BF567508]	1.48282
BM389915	BM389915 UI-R-CN1-cji-l-04-0-UI.s1 UI-R-CN1 Rattus norvegicus cDNA clone UI-R-CN1-cji-l-04-0-UI 3', mRNA sequence [BM389915]	1.48119
ENSRNOT00000036332	PREDICTED: Rattus norvegicus similar to Dedicator of cytokinesis protein 4 (LOC298980), mRNA [XM_234081]	1.48078
AA925568	AA925568 UI-R-A1-er-f-01-0-UI.s1 UI-R-A1 Rattus norvegicus cDNA clone UI-R-A1-er-f-01-0-UI 3' similar to gi [AA925568]	1.46832
AW143890	AW143890 EST294186 Normalized rat embryo, Bento Soares Rattus sp. cDNA clone RGICC29 5' end, mRNA sequence [AW143890]	1.4655
LOC689414	PREDICTED: Rattus norvegicus similar to alternative testis transcripts open reading frame A CG4241-PA, isoform A (LOC689414), mRNA [XM_001070712]	1.45769
Spp1	Rattus norvegicus secreted phosphoprotein 1 (Spp1), mRNA [NM_012881]	1.45467
AA956484	AA956484 UI-R-E1-fk-e-08-0-UI.s1 UI-R-E1 Rattus norvegicus cDNA clone UI-R-E1-fk-e-08-0-UI 3', mRNA sequence [AA956484]	1.45322
TC542691	Unknown	1.45192
RGD1305311_predicted	PREDICTED: Rattus norvegicus similar to hypothetical protein FLJ22527 (predicted) (RGD1305311_predicted), mRNA [XM_237386]	1.4507
LOC690565	PREDICTED: Rattus norvegicus hypothetical protein LOC690565 (LOC690565), mRNA [XM_001074825]	1.44832
Zfp319_predicted	PREDICTED: Rattus norvegicus zinc finger protein 319 (predicted) (Zfp319_predicted), mRNA [XM_226240]	1.4454
BM388083	BM388083 UI-R-DM1-cjz-d-11-0-UI.s1 UI-R-DM1 Rattus norvegicus cDNA clone UI-R-DM1-cjz-d-11-0-UI 3', mRNA sequence [BM388083]	1.44095
TC558496	Q8BS88 (Q8BS88) Mus musculus 12 days embryo embryonic body between diaphragm region and neck cDNA, RIKEN full-length enriched library, clone:9430065I15 product:mesoderm specific transcript, full insert sequence, partial (6%) [TC558496]	1.43954
Ube2c_predicted	PREDICTED: Rattus norvegicus ubiquitin-conjugating enzyme E2C (predicted) (Ube2c_predicted), mRNA [XM_215924]	1.43518
LOC685774	PREDICTED: Rattus norvegicus hypothetical protein LOC685774 (LOC685774), mRNA [XM_001065216]	0.243261
A_44_P183173	Unknown	0.250613
LOC500015	PREDICTED: Rattus norvegicus similar to mKIAA2005 protein (LOC500015), mRNA [XM_001069386]	0.259333
AW141163	AW141163 EST291199 Normalized rat brain, Bento Soares Rattus sp. cDNA clone RGIBE29 5' end similar to WSB-1, mRNA sequence [AW141163]	0.283408
AI010719	AI010719 EST205170 Normalized rat muscle, Bento Soares Rattus sp. cDNA clone RMUAQ50 3' end, mRNA sequence [AI010719]	0.301102
Rhobtb1_predicted	Rattus norvegicus similar to Rho-related BTB domain-containing protein 1 (LOC309722), mRNA [XM_228131]	0.307837
TC562016	Unknown	0.313159
Sh3kbp1	Rattus norvegicus SH3-domain kinase binding protein 1 (Sh3kbp1), mRNA [NM_053360]	0.31569
AA848437	AA848437 EST191197 Normalized rat kidney, Bento Soares Rattus sp. cDNA clone RKIAC36 3' end, mRNA sequence [AA848437]	0.31994
RGD1562738_predicted	PREDICTED: Rattus norvegicus similar to FLJ16641 protein (predicted) (RGD1562738_predicted), mRNA [XM_574955]	0.330993
TC522678	Unknown	0.3331
AI009601	AI009601 EST204052 Normalized rat lung, Bento Soares Rattus sp. cDNA clone RLUBG18 3' end, mRNA sequence [AI009601]	0.337776
AI407449	AI407449 EST235738 Normalized rat ovary, Bento Soares Rattus sp. cDNA clone ROVDT36 3' end, mRNA sequence [AI407449]	0.343091
AI556631	AI556631 UI-R-C2p-ri-f-02-0-UI.s1 UI-R-C2p Rattus norvegicus cDNA clone UI-R-C2p-ri-f-02-0-UI 3', mRNA sequence [AI556631]	0.344019
Slc8a1	Rattus norvegicus solute carrier family 8 (sodium/calcium exchanger), member 1 (Slc8a1), mRNA [NM_019268]	0.347429
RGD1560796_predicted	PREDICTED: Rattus norvegicus similar to suppressor of hairy wing homolog 4 isoform 1 (predicted) (RGD1560796_predicted), mRNA [XM_236387]	0.35258
LOC314251	Rattus norvegicus erythroid spectrin beta (LOC314251), mRNA [NM_212522]	0.354226
RGD1563739_predicted	PREDICTED: Rattus norvegicus similar to tumor protein, translationally-controlled 1 (predicted) (RGD1563739_predicted), mRNA [XM_223826]	0.357093
A_44_P321305	Unknown	0.357171
RGD1310052_predicted	PREDICTED: Rattus norvegicus similar to hypothetical protein FLJ40362 (predicted) (RGD1310052_predicted), mRNA [XM_219477]	0.357515
Rfx5_predicted	PREDICTED: Rattus norvegicus regulatory factor X, 5 (influences HLA class II expression) (predicted) (Rfx5_predicted), mRNA [XM_227426]	0.357534
TC526530	Unknown	0.363227
AI113311	AI113311 UI-R-C2p-nr-d-08-0-UI.s1 UI-R-C2p Rattus norvegicus cDNA clone UI-R-C2p-nr-d-08-0-UI 3', mRNA sequence [AI113311]	0.365974
Krt1-9	Rattus norvegicus keratin complex 1, acidic, gene 9 (Krt1-9), mRNA [NM_153476]	0.368661
AW533310	AW533310 UI-R-BU0-anf-d-04-0-UI.s1 UI-R-BU0 Rattus norvegicus cDNA clone UI-R-BU0-anf-d-04-0-UI 3', mRNA sequence [AW533310]	0.368906
Ntrk1	Rattus norvegicus neurotrophic tyrosine kinase, receptor, type 1 (Ntrk1), mRNA [NM_021589]	0.376411
Olr239_predicted	Rattus norvegicus olfactory receptor 239 (predicted) (Olr239_predicted), mRNA [NM_001000211]	0.377052
TC521924	GANC_MOUSE (Q8BVW0) Neutral alpha-glucosidase C , partial (7%) [TC521924]	0.377391
DV719627	RVL10432 Wackym-Soares normalized rat vestibular cDNA library Rattus norvegicus cDNA 5', mRNA sequence [DV719627]	0.378713
A_44_P365918	Unknown	0.378716
CO396119	AGENCOURT_27549012 NIH_MGC_254 Rattus norvegicus cDNA clone IMAGE:7312934 5', mRNA sequence [CO396119]	0.382324
XM_345745	Rattus norvegicus similar to gamma-2a immunoglobulin heavy chain (LOC366758), mRNA [XM_345745]	0.388775
TC550912	Unknown	0.391577
LOC681694	PREDICTED: Rattus norvegicus similar to lipase, member H (LOC681694), mRNA [XM_001057999]	0.395478
RGD1309450_predicted	PREDICTED: Rattus norvegicus similar to KIAA2010 protein (predicted) (RGD1309450_predicted), mRNA [XM_001053322]	0.397662
BF397870	BF397870 UI-R-BS2-bec-f-03-0-UI.s1 UI-R-BS2 Rattus norvegicus cDNA clone UI-R-BS2-bec-f-03-0-UI 3', mRNA sequence [BF397870]	0.402362
V01257	RNPS01 Rattus norvegicus DNA (allele C3_1) for prostatic steroid binding protein (exon 1 and joined CDS) [V01257]	0.403242
AA955917	AA955917 UI-R-E1-fd-c-12-0-UI.s1 UI-R-E1 Rattus norvegicus cDNA clone UI-R-E1-fd-c-12-0-UI 3' similar to gi [AA955917]	0.405162
XM_341575	Rattus norvegicus similar to RIKEN cDNA 3110002N20 (LOC361290), mRNA [XM_341575]	0.405354
A_44_P338051	Unknown	0.405635
Dyrk2_predicted	PREDICTED: Rattus norvegicus dual-specificity tyrosine-(Y)-phosphorylation regulated kinase 2 (predicted) (Dyrk2_predicted), mRNA [XM_235179]	0.407579
RGD1559982_predicted	PREDICTED: Rattus norvegicus similar to paraneoplastic antigen like 6A (predicted) (RGD1559982_predicted), mRNA [XM_219714]	0.409961
Igsf4b_predicted	PREDICTED: Rattus norvegicus immunoglobulin superfamily, member 4B (predicted) (Igsf4b_predicted), mRNA [XM_341157]	0.411952
BI294871	BI294871 UI-R-DK0-ced-b-03-0-UI.s1 UI-R-DK0 Rattus norvegicus cDNA clone UI-R-DK0-ced-b-03-0-UI 3', mRNA sequence [BI294871]	0.414612
LOC681392	PREDICTED: Rattus norvegicus hypothetical protein LOC681392 (LOC681392), mRNA [XM_001061550]	0.414915
LOC683733	PREDICTED: Rattus norvegicus similar to transcription factor 7-like 2, T-cell specific, HMG-box, transcript variant 8 (LOC683733), mRNA [XM_001072472]	0.416102
RGD1563660_predicted	PREDICTED: Rattus norvegicus similar to chondroitin sulfate GalNAcT-2 (predicted) (RGD1563660_predicted), mRNA [XM_001056935]	0.416227
LOC680190	PREDICTED: Rattus norvegicus hypothetical protein LOC680190 (LOC680190), mRNA [XM_001056075]	0.416336
LOC501230	PREDICTED: Rattus norvegicus similar to nidogen 2 (LOC501230), mRNA [XM_001076269]	0.423115
Calcrl	Rattus norvegicus calcitonin receptor-like (Calcrl), mRNA [NM_012717]	0.425713
LOC498467	PREDICTED: Rattus norvegicus similar to Spetex-2F protein (LOC498467), mRNA [XM_573724]	0.428764
LOC302576	Rattus norvegicus similar to mgclh (LOC302576), mRNA [NM_001013959]	0.428786
BF401593	BF401593 UI-R-CA0-bgm-d-11-0-UI.s1 UI-R-CA0 Rattus norvegicus cDNA clone UI-R-CA0-bgm-d-11-0-UI 3', mRNA sequence [BF401593]	0.429047
BE113358	BE113358 UI-R-BJ1-awe-d-09-0-UI.s1 UI-R-BJ1 Rattus norvegicus cDNA clone UI-R-BJ1-awe-d-09-0-UI 3', mRNA sequence [BE113358]	0.432407
Ccr4	Rattus norvegicus chemokine (C-C motif) receptor 4 (Ccr4), mRNA [NM_133532]	0.435684
BE103109	BE103109 UI-R-BX0-are-e-09-0-UI.s1 UI-R-BX0 Rattus norvegicus cDNA clone UI-R-BX0-are-e-09-0-UI 3', mRNA sequence [BE103109]	0.43742
AA965219	AA965219 UI-R-C0-gz-f-06-0-UI.s1 UI-R-C0 Rattus norvegicus cDNA clone UI-R-C0-gz-f-06-0-UI 3', mRNA sequence [AA965219]	0.437944
Egr1	Rattus norvegicus early growth response 1 (Egr1), mRNA [NM_012551]	0.439084
LOC683263	PREDICTED: Rattus norvegicus hypothetical protein LOC683263 (LOC683263), mRNA [XM_001065153]	0.440027
TC548367	Q7UCM6 (Q7UCM6) Probable enzyme, partial (5%) [TC548367]	0.441066
RGD1560183_predicted	PREDICTED: Rattus norvegicus similar to hypothetical protein FLJ14624 (predicted) (RGD1560183_predicted), mRNA [XM_224552]	0.44166
Olr222_predicted	Rattus norvegicus olfactory receptor 222 (predicted) (Olr222_predicted), mRNA [NM_001000201]	0.44443
AI407543	AI407543 EST235833 Normalized rat ovary, Bento Soares Rattus sp. cDNA clone ROVDZ94 3' end, mRNA sequence [AI407543]	0.444443
Olr282_predicted	Rattus norvegicus olfactory receptor 282 (predicted) (Olr282_predicted), mRNA [NM_001000224]	0.444676
RGD1564403_predicted	PREDICTED: Rattus norvegicus similar to Leucine rich repeat and sterile alpha motif containing 1 (predicted) (RGD1564403_predicted), mRNA [XM_231157]	0.445401
A_44_P335797	Unknown	0.446564
BF419375	BF419375 UI-R-BJ2-bqq-h-07-0-UI.s1 UI-R-BJ2 Rattus norvegicus cDNA clone UI-R-BJ2-bqq-h-07-0-UI 3', mRNA sequence [BF419375]	0.446842
A_44_P335141	Unknown	0.44708
Wdhd1_predicted	PREDICTED: Rattus norvegicus WD repeat and HMG-box DNA binding protein 1 (predicted) (Wdhd1_predicted), mRNA [XM_223933]	0.447479
TC529410	Unknown	0.448325
AI070438	AI070438 UI-R-C2-mq-c-11-0-UI.s1 UI-R-C2 Rattus norvegicus cDNA clone UI-R-C2-mq-c-11-0-UI 3', mRNA sequence [AI070438]	0.450631
Epb4.1l4a_predicted	PREDICTED: Rattus norvegicus erythrocyte protein band 4.1-like 4a (predicted) (Epb4.1l4a_predicted), mRNA [XM_001060647]	0.450958
BQ193132	UI-R-DR1-clk-b-18-0-UI.s1 UI-R-DR1 Rattus norvegicus cDNA clone UI-R-DR1-clk-b-18-0-UI 3', mRNA sequence [BQ193132]	0.451845
Prl	Rattus norvegicus prolactin (Prl), mRNA [NM_012629]	0.453267
RGD1305239_predicted	PREDICTED: Rattus norvegicus similar to hypothetical protein (predicted) (RGD1305239_predicted), mRNA [XM_230042]	0.453292
AA946041	AA946041 EST201540 Normalized rat lung, Bento Soares Rattus sp. cDNA clone RLUBA48 3' end, mRNA sequence [AA946041]	0.455581
AI170410	AI170410 EST216336 Normalized rat lung, Bento Soares Rattus sp. cDNA clone RLUCH92 3' end, mRNA sequence [AI170410]	0.456297
BI295064	BI295064 UI-R-DK0-cef-d-07-0-UI.s1 UI-R-DK0 Rattus norvegicus cDNA clone UI-R-DK0-cef-d-07-0-UI 3', mRNA sequence [BI295064]	0.457377
X13119	RNSDHG Rat DNA for serine dehydratase (EC 4.2.1.13) [X13119]	0.459668
TC523524	Unknown	0.460111
RGD1563190_predicted	PREDICTED: Rattus norvegicus similar to hypothetical protein 4933430J11 (predicted) (RGD1563190_predicted), mRNA [XM_344485]	0.461422
LOC678931	PREDICTED: Rattus norvegicus similar to zinc finger, BED domain containing 4 (LOC678931), mRNA [XM_001053876]	0.461487
Ncoa6ip_predicted	Rattus norvegicus similar to PIMT (LOC312947), mRNA [XM_232648]	0.464844
Serpinb5	Rattus norvegicus serine (or cysteine) peptidase inhibitor, clade B, member 5 (Serpinb5), mRNA [NM_057108]	0.464964
BQ210797	BQ210797 UI-R-DY1-com-h-17-0-UI.s1 NCI_CGAP_DY1 Rattus norvegicus cDNA clone IMAGE:7337251 3', mRNA sequence [BQ210797]	0.46681
Tcfap2c	Rattus norvegicus transcription factor AP-2, gamma (Tcfap2c), mRNA [NM_201420]	0.467773
Klri2	Rattus norvegicus killer cell lectin-like receptor family I member 2 (Klri2), mRNA [NM_001012648]	0.468262
AI231802	EST228490 Normalized rat heart, Bento Soares Rattus sp. cDNA clone RHECO45 3' end, mRNA sequence [AI231802]	0.468806
Nav2	PREDICTED: Rattus norvegicus neuron navigator 2 (Nav2), mRNA [XM_341864]	0.470766
XM_344376	Rattus norvegicus similar to T cell receptor alpha MD13 (LOC364353), mRNA [XM_344376]	0.47363
BF558309	BF558309 UI-R-E0-dk-c-07-0-UI.r1 UI-R-E0 Rattus norvegicus cDNA clone UI-R-E0-dk-c-07-0-UI 5', mRNA sequence [BF558309]	0.475056
Cxcl1	Rattus norvegicus chemokine (C-X-C motif) ligand 1 (Cxcl1), mRNA [NM_030845]	0.476747
Inpp5a_predicted	PREDICTED: Rattus norvegicus inositol polyphosphate-5-phosphatase A (predicted) (Inpp5a_predicted), mRNA [XM_344971]	0.476983
BM986662	BM986662 EST594256 Rat gene index, normalized rat, norvegicus Rattus norvegicus cDNA clone RGOAD90 3' end similar to palmitoyl-protein thioesterase, mRNA sequence [BM986662]	0.478379
Slc39a10_predicted	PREDICTED: Rattus norvegicus solute carrier family 39 (zinc transporter), member 10 (predicted) (Slc39a10_predicted), mRNA [XM_343567]	0.480678
AA946473	AA946473 EST201972 Normalized rat ovary, Bento Soares Rattus sp. cDNA clone ROVAR53 3' end, mRNA sequence [AA946473]	0.48122
RGD1561992_predicted	PREDICTED: Rattus norvegicus similar to synaptotagmin-like protein 3-a (predicted) (RGD1561992_predicted), mRNA [XM_574310]	0.481279
RGD1563860_predicted	PREDICTED: Rattus norvegicus similar to ribosomal protein S6 kinase 2 (predicted) (RGD1563860_predicted), mRNA [XM_576965]	0.483082
AW143519	AW143519 EST293724 Normalized rat brain, Bento Soares Rattus sp. cDNA clone RGIBP44 5' end, mRNA sequence [AW143519]	0.483389
Traf4af1	Rattus norvegicus TRAF4 associated factor 1 (Traf4af1), mRNA [NM_001004264]	0.484255
AW252983	AW252983 UI-R-BJ0-aeq-a-02-0-UI.s1 UI-R-BJ0 Rattus norvegicus cDNA clone UI-R-BJ0-aeq-a-02-0-UI 3', mRNA sequence [AW252983]	0.484436
Prl	Rattus norvegicus prolactin (Prl), mRNA [NM_012629]	0.484455
AI407974	AI407974 EST236264 Normalized rat placenta, Bento Soares Rattus sp. cDNA clone RPLDJ22 3' end, mRNA sequence [AI407974]	0.485233
AI535219	AI535219 UI-R-C3-st-a-09-0-UI.s1 UI-R-C3 Rattus norvegicus cDNA clone UI-R-C3-st-a-09-0-UI 3', mRNA sequence [AI535219]	0.485486
AI408945	AI408945 EST237236 Normalized rat kidney, Bento Soares Rattus sp. cDNA clone RKIDR37 3' end, mRNA sequence [AI408945]	0.485619
XM_213224	Rattus norvegicus similar to large subunit ribosomal protein L36a (LOC287096), mRNA [XM_213224]	0.48582
Fgl2	Rattus norvegicus fibrinogen-like 2 (Fgl2), mRNA [NM_053455]	0.485987
BE115243	BE115243 UI-R-CA0-axr-a-04-0-UI.s1 UI-R-CA0 Rattus norvegicus cDNA clone UI-R-CA0-axr-a-04-0-UI 3', mRNA sequence [BE115243]	0.486018
Pmch	Rattus norvegicus pro-melanin-concentrating hormone (Pmch), mRNA [NM_012625]	0.486984
RGD1566077_predicted	PREDICTED: Rattus norvegicus similar to RIKEN cDNA A130038L21 (predicted) (RGD1566077_predicted), mRNA [XM_230509]	0.487224
Ankrd26_predicted	PREDICTED: Rattus norvegicus ankyrin repeat domain 26 (predicted) (Ankrd26_predicted), mRNA [XM_001065372]	0.487492
AA956930	AA956930 UI-R-E1-fl-a-11-0-UI.s1 UI-R-E1 Rattus norvegicus cDNA clone UI-R-E1-fl-a-11-0-UI 3', mRNA sequence [AA956930]	0.487741
Aste1	PREDICTED: Rattus norvegicus asteroid homolog 1 (Drosophila) (Aste1), mRNA [XM_001072964]	0.488767
Svs6_predicted	PREDICTED: Rattus norvegicus seminal vesicle secretion 6 (predicted) (Svs6_predicted), mRNA [XM_342575]	0.489451
Fras1_predicted	PREDICTED: Rattus norvegicus Fraser syndrome 1 homolog (human) (predicted) (Fras1_predicted), mRNA [XM_214004]	0.490272
TC555391	WSC4_YEAST (P38739) Cell wall integrity and stress response component 4 precursor, partial (3%) [TC555391]	0.49078
Jrkl_predicted	PREDICTED: Rattus norvegicus jerky homolog-like (mouse) (predicted) (Jrkl_predicted), mRNA [XM_235818]	0.491618
A_44_P464010	Unknown	0.491875
Gad2	Rattus norvegicus glutamic acid decarboxylase 2 (Gad2), mRNA [NM_012563]	0.494083
BF562910	UI-R-BO0-aif-h-08-0-UI.r1 UI-R-BO0 Rattus norvegicus cDNA clone UI-R-BO0-aif-h-08-0-UI 5', mRNA sequence [BF562910]	0.495044
Olr443_predicted	Rattus norvegicus olfactory receptor 443 (predicted) (Olr443_predicted), mRNA [NM_001000285]	0.495116
XM_347076	PREDICTED: Rattus norvegicus hypothetical LOC362753 (LOC362753), mRNA [XM_347076]	0.495507
Nalp9b_predicted	PREDICTED: Rattus norvegicus NACHT, LRR and PYD containing protein 9b (predicted) (Nalp9b_predicted), mRNA [XM_218248]	0.497342
RGD1561654_predicted	PREDICTED: Rattus norvegicus similar to hypothetical protein (predicted) (RGD1561654_predicted), mRNA [XM_227826]	0.497527
Pou2f2	PREDICTED: Rattus norvegicus POU domain, class 2, transcription factor 2 (Pou2f2), mRNA [XM_341802]	0.499268
BM986651	BM986651 EST594245 Rat gene index, normalized rat, norvegicus Rattus norvegicus cDNA clone RGOAD83 3' end, mRNA sequence [BM986651]	0.500386
RGD1305680_predicted	PREDICTED: Rattus norvegicus similar to KIAA0240 (predicted) (RGD1305680_predicted), mRNA [XM_217342]	0.502431
Slit2	PREDICTED: Rattus norvegicus slit homolog 2 (Drosophila) (Slit2), mRNA [XM_001057837]	0.503821
AA875152	AA875152 UI-R-E0-ce-e-04-0-UI.s1 UI-R-E0 Rattus norvegicus cDNA clone UI-R-E0-ce-e-04-0-UI 3' similar to gi [AA875152]	0.504264
Egr1	Rattus norvegicus early growth response 1 (Egr1), mRNA [NM_012551]	0.504737
Tmtc3_predicted	PREDICTED: Rattus norvegicus transmembrane and tetratricopeptide repeat containing 3 (predicted) (Tmtc3_predicted), mRNA [XM_235093]	0.504995
A_44_P400653	Unknown	0.505578
Dleu7_predicted	PREDICTED: Rattus norvegicus deleted in lymphocytic leukemia, 7 (predicted) (Dleu7_predicted), mRNA [XM_214218]	0.506019
Il10	Rattus norvegicus interleukin 10 (Il10), mRNA [NM_012854]	0.508112
Dync2li1	Rattus norvegicus dynein cytoplasmic 2 light intermediate chain 1 (Dync2li1), mRNA [NM_001013940]	0.50852
AA874873	UI-R-E0-ci-d-11-0-UI.s1 UI-R-E0 Rattus norvegicus cDNA clone UI-R-E0-ci-d-11-0-UI 3' similar to gi [AA874873]	0.509445
XM_222188	Rattus norvegicus similar to hypothetical protein FLJ21127 (LOC304486), mRNA [XM_222188]	0.510778
AA924339	AA924339 UI-R-A1-dr-b-01-0-UI.s3 UI-R-A1 Rattus norvegicus cDNA clone UI-R-A1-dr-b-01-0-UI 3' similar to gi [AA924339]	0.511145
Nppa	Rattus norvegicus natriuretic peptide precursor type A (Nppa), mRNA [NM_012612]	0.512406
Spetex-2F	Rattus norvegicus Spetex-2F protein (Spetex-2F), mRNA [NM_001009968]	0.513486
Clic4	Rattus norvegicus chloride intracellular channel 4 (Clic4), mRNA [NM_031818]	0.515163
Nphp1_predicted	PREDICTED: Rattus norvegicus nephronophthisis 1 (juvenile) homolog (human) (predicted) (Nphp1_predicted), mRNA [XM_215847]	0.515589
Alg9_predicted	PREDICTED: Rattus norvegicus asparagine-linked glycosylation 9 homolog (yeast, alpha 1,2 mannosyltransferase) (predicted) (Alg9_predicted), mRNA [XM_345938]	0.516298
Insrr	PREDICTED: Rattus norvegicus insulin receptor-related receptor (Insrr), mRNA [XM_574972]	0.516728
XM_225292	Rattus norvegicus similar to 60S ribosomal protein L7a (Surfeit locus protein 3) (PLA-X polypeptide) (LOC306885), mRNA [XM_225292]	0.517548
AF000144	AF000144 Rattus norvegicus fibroblast growth factor receptor 1 gene, alternatively spliced products and partial cds [AF000144]	0.519303
Foxp4_predicted	PREDICTED: Rattus norvegicus forkhead box P4 (predicted) (Foxp4_predicted), mRNA [XM_343526]	0.519374
AI176689	AI176689 EST220282 Normalized rat ovary, Bento Soares Rattus sp. cDNA clone ROVBV56 3' end, mRNA sequence [AI176689]	0.520562
Vil1_predicted	PREDICTED: Rattus norvegicus villin 1 (predicted) (Vil1_predicted), mRNA [XM_237288]	0.522308
BG665613	BG665613 DRACFE03 Rat DRG Library Rattus norvegicus cDNA clone DRACFE03 5', mRNA sequence [BG665613]	0.522885
RGD1562767_predicted	PREDICTED: Rattus norvegicus similar to RIKEN cDNA 2310010M24 (predicted) (RGD1562767_predicted), mRNA [XM_342433]	0.523181
Hyal4	PREDICTED: Rattus norvegicus hyaluronoglucosaminidase 4 (Hyal4), mRNA [XM_578235]	0.524094
RGD1560768_predicted	PREDICTED: Rattus norvegicus similar to RIKEN cDNA A130007F10 gene (predicted) (RGD1560768_predicted), mRNA [XM_233093]	0.5242
AA943129	AA943129 EST198628 Normalized rat brain, Bento Soares Rattus sp. cDNA clone RBRAF42 3' end, mRNA sequence [AA943129]	0.525765
Tex10_predicted	PREDICTED: Rattus norvegicus testis expressed gene 10 (predicted), transcript variant 2 (Tex10_predicted), mRNA [XM_001054184]	0.528038
AI059193	AI059193 UI-R-C1-lb-a-12-0-UI.s1 UI-R-C1 Rattus norvegicus cDNA clone UI-R-C1-lb-a-12-0-UI 3', mRNA sequence [AI059193]	0.529531
AA957437	AA957437 UI-R-E1-fy-g-02-0-UI.s1 UI-R-E1 Rattus norvegicus cDNA clone UI-R-E1-fy-g-02-0-UI 3', mRNA sequence [AA957437]	0.529683
Indo	Rattus norvegicus indoleamine-pyrrole 2,3 dioxygenase (Indo), mRNA [NM_023973]	0.532133
TC542653	Unknown	0.532966
Egr1	Rattus norvegicus early growth response 1 (Egr1), mRNA [NM_012551]	0.53297
RGD1560666_predicted	PREDICTED: Rattus norvegicus similar to KIAA1280 protein (predicted) (RGD1560666_predicted), mRNA [XM_228858]	0.534862
BF562779	BF562779 UI-R-BJ0p-ail-e-02-0-UI.r1 UI-R-BJ0p Rattus norvegicus cDNA clone UI-R-BJ0p-ail-e-02-0-UI 5', mRNA sequence [BF562779]	0.535429
LOC681091	PREDICTED: Rattus norvegicus hypothetical protein LOC681091, transcript variant 1 (LOC681091), mRNA [XM_001062522]	0.535513
Egr1	Rattus norvegicus early growth response 1 (Egr1), mRNA [NM_012551]	0.538203
Egr1	Rattus norvegicus early growth response 1 (Egr1), mRNA [NM_012551]	0.538426
TC543595	Unknown	0.538826
Cpne8_predicted	Rattus norvegicus similar to copine family member (LOC362988), mRNA [XM_343318]	0.542115
AI058435	AI058435 UI-R-C1-kn-e-09-0-UI.s1 UI-R-C1 Rattus norvegicus cDNA clone UI-R-C1-kn-e-09-0-UI 3', mRNA sequence [AI058435]	0.542188
A_44_P250714	Unknown	0.542434
Olr270_predicted	Rattus norvegicus olfactory receptor 270 (predicted) (Olr270_predicted), mRNA [NM_001000229]	0.543756
Mapk8ip2	PREDICTED: Rattus norvegicus mitogen-activated protein kinase 8 interacting protein 2 (Mapk8ip2), mRNA [XM_235565]	0.543988
RGD1565062_predicted	PREDICTED: Rattus norvegicus similar to PF20 (predicted) (RGD1565062_predicted), mRNA [XM_576582]	0.544377
BM986557	BM986557 EST594151 Rat gene index, normalized rat, norvegicus Rattus norvegicus cDNA clone RGOAD16 3' end, mRNA sequence [BM986557]	0.544593
DY471924	RVL23147 Wackym-Soares normalized rat vestibular cDNA library Rattus norvegicus cDNA 5', mRNA sequence [DY471924]	0.545537
AA851843	AA851843 EST194611 Normalized rat spleen, Bento Soares Rattus sp. cDNA clone RSPAN43 3' end, mRNA sequence [AA851843]	0.546481
AW143399	AW143399 EST293695 Normalized rat brain, Bento Soares Rattus sp. cDNA clone RGIBO72 5' end, mRNA sequence [AW143399]	0.546747
TC544925	Q6ZQL5 (Q6ZQL5) Mus musculus cDNA fis, clone TRACH3037696, partial (15%) [TC544925]	0.547159
TC539049	Unknown	0.547374
Egr1	Rattus norvegicus early growth response 1 (Egr1), mRNA [NM_012551]	0.548687
Ampd3	Rattus norvegicus adenosine monophosphate deaminase 3 (Ampd3), mRNA [NM_031544]	0.548972
BM389757	BM389757 UI-R-CN1-cjp-m-24-0-UI.s1 UI-R-CN1 Rattus norvegicus cDNA clone UI-R-CN1-cjp-m-24-0-UI 3', mRNA sequence [BM389757]	0.549126
RGD1565082_predicted	PREDICTED: Rattus norvegicus similar to Protein C14orf102 homolog (predicted) (RGD1565082_predicted), mRNA [XM_234465]	0.549607
BG673661	BG673661 DRNBMD05 Rat DRG Library Rattus norvegicus cDNA clone DRNBMD05 5', mRNA sequence [BG673661]	0.549747
Egr1	Rattus norvegicus early growth response 1 (Egr1), mRNA [NM_012551]	0.550211
Zbtb26_predicted	PREDICTED: Rattus norvegicus zinc finger and BTB domain containing 26 (predicted) (Zbtb26_predicted), mRNA [XM_231250]	0.551286
BF396749	BF396749 UI-R-BS2-beu-g-02-0-UI.s1 UI-R-BS2 Rattus norvegicus cDNA clone UI-R-BS2-beu-g-02-0-UI 3', mRNA sequence [BF396749]	0.551406
TC532939	Unknown	0.552407
Matn2_predicted	PREDICTED: Rattus norvegicus matrilin 2 (predicted) (Matn2_predicted), mRNA [XM_216941]	0.552621
A_44_P204204	Unknown	0.552631
Gap43	Rattus norvegicus growth associated protein 43 (Gap43), mRNA [NM_017195]	0.552867
TC543011	Unknown	0.552897
LOC683973	PREDICTED: Rattus norvegicus similar to spermatogenesis associated glutamate (E)-rich protein 4b (LOC683973), mRNA [XM_001068277]	0.552959
Depdc5_predicted	PREDICTED: Rattus norvegicus DEP domain containing 5 (predicted) (Depdc5_predicted), mRNA [XM_223584]	0.553612
Egr1	Rattus norvegicus early growth response 1 (Egr1), mRNA [NM_012551]	0.554827
Apba2	Rattus norvegicus amyloid beta (A4) precursor protein-binding, family A, member 2 (Apba2), mRNA [NM_031780]	0.555863
AI058670	AI058670 UI-R-C1-kp-g-07-0-UI.s1 UI-R-C1 Rattus norvegicus cDNA clone UI-R-C1-kp-g-07-0-UI 3', mRNA sequence [AI058670]	0.556967
Diras1_predicted	PREDICTED: Rattus norvegicus DIRAS family, GTP-binding RAS-like 1 (predicted) (Diras1_predicted), mRNA [XM_345790]	0.557008
BM388705	BM388705 UI-R-DZ0-ckm-h-12-0-UI.s1 NCI_CGAP_DZ0 Rattus norvegicus cDNA clone IMAGE:7337630 3', mRNA sequence [BM388705]	0.558411
RGD1561642_predicted	PREDICTED: Rattus norvegicus similar to RalBP1 associated Eps domain containing protein 2 (RalBP1-interacting protein 2) (predicted) (RGD1561642_predicted), mRNA [XM_343785]	0.559646
A_44_P450272	Unknown	0.560126
Apol2_predicted	PREDICTED: Rattus norvegicus apolipoprotein L, 2 (predicted) (Apol2_predicted), mRNA [XM_235465]	0.563186
LOC500522	PREDICTED: Rattus norvegicus similar to ankyrin repeat domain 13c (LOC500522), mRNA [XM_001068868]	0.563348
Lgi3_predicted	Rattus norvegicus similar to leubrin/leucine-rich glioma inactivated 1-like protein (LOC306013), mRNA [XM_224337]	0.563393
Gtf2ird1	Rattus norvegicus hypertrophied skeletal muscle protein GTF3 mRNA, partial cds [AY115565]	0.565266
TC549800	Unknown	0.56537
AA997189	AA997189 UI-R-C0-hs-h-02-0-UI.s1 UI-R-C0 Rattus norvegicus cDNA clone UI-R-C0-hs-h-02-0-UI 3', mRNA sequence [AA997189]	0.568387
AA817877	AA817877 UI-R-A0-af-b-03-0-UI.s2 UI-R-A0 Rattus norvegicus cDNA clone UI-R-A0-af-b-03-0-UI 3', mRNA sequence [AA817877]	0.568459
Htr1a	Rattus norvegicus 5-hydroxytryptamine (serotonin) receptor 1A (Htr1a), mRNA [NM_012585]	0.568881
XM_224103	Rattus norvegicus similar to TRAV13D-1 (LOC290146), mRNA [XM_224103]	0.570372
TC528313	Unknown	0.572037
BI275676	BI275676 UI-R-CW0-bwm-d-04-0-UI.s1 UI-R-CW0 Rattus norvegicus cDNA clone UI-R-CW0-bwm-d-04-0-UI 3', mRNA sequence [BI275676]	0.573326
Egr1	Rattus norvegicus early growth response 1 (Egr1), mRNA [NM_012551]	0.573403
AA997357	AA997357 UI-R-C0-hl-c-03-0-UI.s1 UI-R-C0 Rattus norvegicus cDNA clone UI-R-C0-hl-c-03-0-UI 3', mRNA sequence [AA997357]	0.574567
RGD1561171_predicted	PREDICTED: Rattus norvegicus similar to RIKEN cDNA 6330407D12 (predicted) (RGD1561171_predicted), mRNA [XM_575469]	0.574944
TC542216	Q8BFK2 (Q8BFK2) Nitrite reductase (Fragment), partial (12%) [TC542216]	0.576137
Itgae	Rattus norvegicus integrin, alpha E, epithelial-associated (Itgae), mRNA [NM_031768]	0.578778
NM_172048	Rattus norvegicus Usher syndrome 2A (autosomal recessive, mild) (Ush2a), mRNA [NM_172048]	0.580322
TC529780	Unknown	0.580342
BF560128	BF560128 UI-R-A1-ex-g-07-0-UI.r1 UI-R-A1 Rattus norvegicus cDNA clone UI-R-A1-ex-g-07-0-UI 5', mRNA sequence [BF560128]	0.581075
Pex19	PREDICTED: Rattus norvegicus peroxisome biogenesis factor 19 (Pex19), mRNA [XM_225711]	0.581261
TC560417	Unknown	0.581492
Dlgh4	Rattus norvegicus discs, large homolog 4 (Drosophila) (Dlgh4), mRNA [NM_019621]	0.581728
BG380804	UI-R-CT0-bub-f-02-0-UI.s1 UI-R-CT0 Rattus norvegicus cDNA clone UI-R-CT0-bub-f-02-0-UI 3', mRNA sequence [BG380804]	0.582366
Mns1	Rattus norvegicus meiosis-specific nuclear structural protein 1 (Mns1), mRNA [NM_001007752]	0.582765
AW917766	AW917766 EST349070 Rat gene index, normalized rat, norvegicus, Bento Soares Rattus norvegicus cDNA clone RGIEH69 5' end, mRNA sequence [AW917766]	0.582823
Hebp2_predicted	PREDICTED: Rattus norvegicus heme binding protein 2 (predicted) (Hebp2_predicted), mRNA [XM_218664]	0.585011
Cd86	Rattus norvegicus cd86 antigen (Cd86), mRNA [NM_020081]	0.585507
Fbn2	Rattus norvegicus fibrillin 2 (Fbn2), mRNA [NM_031826]	0.585596
RGD1564335_predicted	PREDICTED: Rattus norvegicus similar to RIKEN cDNA 5730410E15 gene (predicted) (RGD1564335_predicted), mRNA [XM_576264]	0.586251
AI171860	AI171860 EST217847 Normalized rat muscle, Bento Soares Rattus sp. cDNA clone RMUBR64 3' end, mRNA sequence [AI171860]	0.587298
CB545031	CB545031 AMGNNUC:URRG1-00117-A5-A urrg1 (14046) Rattus norvegicus cDNA clone urrg1-00117-a5 5', mRNA sequence [CB545031]	0.588441
XM_220317	Rattus norvegicus similar to hypothetical protein FLJ14166 (LOC303059), mRNA [XM_220317]	0.588481
Ldhal6b	Rattus norvegicus lactate dehydrogenase A-like 6B (Ldhal6b), mRNA [NM_183334]	0.590548
A_44_P450093	Unknown	0.590819
Als2cr4_predicted	PREDICTED: Rattus norvegicus amyotrophic lateral sclerosis 2 (juvenile) chromosome region, candidate 4 (predicted) (Als2cr4_predicted), mRNA [XM_237179]	0.591116
RGD1562316_predicted	PREDICTED: Rattus norvegicus similar to CDNA sequence BC063749 (predicted) (RGD1562316_predicted), mRNA [XM_574685]	0.593099
RGD1562339_predicted	PREDICTED: Rattus norvegicus RGD1562339 (predicted) (RGD1562339_predicted), mRNA [XM_579785]	0.593557
AI228153	AI228153 EST224848 Normalized rat brain, Bento Soares Rattus sp. cDNA clone RBRCR09 3' end, mRNA sequence [AI228153]	0.594337
Olr223_predicted	Rattus norvegicus olfactory receptor 223 (predicted) (Olr223_predicted), mRNA [NM_001000202]	0.595228
AW919001	AW919001 EST350305 Rat gene index, normalized rat, norvegicus, Bento Soares Rattus norvegicus cDNA clone RGIFB46 5' end, mRNA sequence [AW919001]	0.596194
RGD1562467_predicted	PREDICTED: Rattus norvegicus similar to hypothetical protein 4930509O22 (predicted) (RGD1562467_predicted), mRNA [XM_234966]	0.597036
Verge	Rattus norvegicus vascular early response gene protein (Verge), mRNA [NM_001003403]	0.597197
Htr1a	Rattus norvegicus 5-hydroxytryptamine (serotonin) receptor 1A (Htr1a), mRNA [NM_012585]	0.597297
LOC680407	PREDICTED: Rattus norvegicus similar to MAP/microtubule affinity-regulating kinase 4 (LOC680407), mRNA [XM_001057742]	0.598605
TC546386	Q8R4C3 (Q8R4C3) Csr1, partial (41%) [TC546386]	0.599216
Pdha2	Rattus norvegicus pyruvate dehydrogenase E1 alpha 2 (Pdha2), mRNA [NM_053994]	0.600607
XM_345228	Rattus norvegicus similar to epidermis-specific serine protease-like protein precursor (LOC365835), mRNA [XM_345228]	0.60256
A_44_P631512	Unknown	0.602811
AI008958	AI008958 EST203409 Normalized rat embryo, Bento Soares Rattus sp. cDNA clone REMBG08 3' end, mRNA sequence [AI008958]	0.60295
Gadd45g	PREDICTED: Rattus norvegicus growth arrest and DNA-damage-inducible 45 gamma (Gadd45g), mRNA [XM_237999]	0.603167
A_44_P419406	Unknown	0.604083
A_44_P274598	Unknown	0.60413
AW433866	AW433866 UI-R-BJ0p-afm-e-09-0-UI.s1 UI-R-BJ0p Rattus norvegicus cDNA clone UI-R-BJ0p-afm-e-09-0-UI 3', mRNA sequence [AW433866]	0.604621
XM_221254	Rattus norvegicus similar to glyceraldehyde-3-phosphate dehydrogenase (phosphorylating) (EC 1.2.1.12) - mouse (LOC303778), mRNA [XM_221254]	0.60495
BF281444	BF281444 EST446035 Rat Gene Index, normalized rat, Rattus norvegicus cDNA Rattus norvegicus cDNA clone RGIAE90 3' sequence, mRNA sequence [BF281444]	0.60517
Mmp10	Rattus norvegicus matrix metallopeptidase 10 (Mmp10), mRNA [NM_133514]	0.607224
BI289714	BI289714 UI-R-DK0-cfn-c-12-0-UI.s1 UI-R-DK0 Rattus norvegicus cDNA clone UI-R-DK0-cfn-c-12-0-UI 3', mRNA sequence [BI289714]	0.60765
AI233728	AI233728 EST230416 Normalized rat kidney, Bento Soares Rattus sp. cDNA clone RKIDJ38 3' end, mRNA sequence [AI233728]	0.607741
RGD1564007_predicted	PREDICTED: Rattus norvegicus similar to HCV NS3-transactivated protein 2 (predicted) (RGD1564007_predicted), mRNA [XM_217153]	0.608107
Olr318_predicted	Rattus norvegicus olfactory receptor 318 (predicted) (Olr318_predicted), mRNA [NM_001000505]	0.608387
Pparg	Rattus norvegicus peroxisome proliferator activated receptor gamma (Pparg), mRNA [NM_013124]	0.609133
A_44_P398835	Unknown	0.609715
RGD1306451_predicted	PREDICTED: Rattus norvegicus similar to hypothetical protein FLJ23017 (predicted) (RGD1306451_predicted), mRNA [XM_237515]	0.611847
Plcz1	Rattus norvegicus phospholipase C, zeta 1 (Plcz1), mRNA [NM_001012234]	0.614297
A_44_P370393	Unknown	0.614343
U78124	RNU78124 Rattus norvegicus zinc finger protein 13 (AZF13) mRNA, partial cds [U78124]	0.614623
AA998927	AA998927 UI-R-C0-im-e-04-0-UI.s1 UI-R-C0 Rattus norvegicus cDNA clone UI-R-C0-im-e-04-0-UI 3', mRNA sequence [AA998927]	0.617643
RGD1310803_predicted	PREDICTED: Rattus norvegicus similar to hypothetical protein FLJ10781 (predicted) (RGD1310803_predicted), mRNA [XM_341797]	0.617899
TC539021	Q8BLC2 (Q8BLC2) Mus musculus adult male corpora quadrigemina cDNA, RIKEN full-length enriched library, clone:B230215E15 product:RAP2 INTERACTING PROTEIN X homolog, partial (7%) [TC539021]	0.620332
Olr158_predicted	Rattus norvegicus olfactory receptor 158 (predicted) (Olr158_predicted), mRNA [NM_001000548]	0.623642
LOC683788	PREDICTED: Rattus norvegicus similar to Fascin (Singed-like protein), transcript variant 1 (LOC683788), mRNA [XM_001064232]	0.623901
TC559286	Unknown	0.624574
A_44_P908874	Unknown	0.625629
XM_233984	Rattus norvegicus similar to Rpl7a protein (LOC313976), mRNA [XM_233984]	0.625946
TC557499	Unknown	0.626128
AI146044	AI146044 UI-R-BT0-qg-d-07-0-UI.s1 UI-R-BT0 Rattus norvegicus cDNA clone UI-R-BT0-qg-d-07-0-UI 3', mRNA sequence [AI146044]	0.626972
A_44_P137641	Unknown	0.627709
Grid2ip_predicted	PREDICTED: Rattus norvegicus glutamate receptor, ionotropic, delta 2 (Grid2) interacting protein 1 (predicted) (Grid2ip_predicted), mRNA [XM_239604]	0.628483
LOC367311	PREDICTED: Rattus norvegicus similar to ADP-ribosylation factor-like protein 4C (ADP-ribosylation factor-like 7) (LOC367311), mRNA [XM_001065966]	0.629839
TC532496	Unknown	0.629891
CK600504	AGENCOURT_17900747 NIH_MGC_234 Rattus norvegicus cDNA clone IMAGE:7190084 5', mRNA sequence [CK600504]	0.631549
AA964229	AA964229 UI-R-E1-gl-b-06-0-UI.s1 UI-R-E1 Rattus norvegicus cDNA clone UI-R-E1-gl-b-06-0-UI 3', mRNA sequence [AA964229]	0.631655
Cdk5rap2	PREDICTED: Rattus norvegicus CDK5 regulatory subunit associated protein 2 (Cdk5rap2), mRNA [XM_575844]	0.632229
RGD1566112_predicted	PREDICTED: Rattus norvegicus similar to pleckstrin homology domain protein (5V327) (predicted) (RGD1566112_predicted), mRNA [XM_576067]	0.63321
K02813	RATGLU6 Rat glucagon gene, exon 6 [K02813]	0.633875
Anks1_predicted	PREDICTED: Rattus norvegicus ankyrin repeat and SAM domain containing 1 (predicted) (Anks1_predicted), mRNA [XM_228027]	0.634816
Pou4f1	PREDICTED: Rattus norvegicus POU domain, class 4, transcription factor 1 (Pou4f1), mRNA [XM_341372]	0.636123
AW144668	EST295046 Normalized rat embryo, Bento Soares Rattus sp. cDNA clone RGICC77 5' end, mRNA sequence [AW144668]	0.637759
A2m	Rattus norvegicus alpha-2-macroglobulin (A2m), mRNA [NM_012488]	0.638926
TC530432	Q7TMB9 (Q7TMB9) Liver regeneration protein lrryan (Ab1-021), partial (5%) [TC530432]	0.643288
Spink5_predicted	PREDICTED: Rattus norvegicus serine protease inhibitor, Kazal type 5 (predicted) (Spink5_predicted), mRNA [XM_341607]	0.643449
Spna1	Rattus norvegicus spectrin alpha 1 (Spna1), mRNA [NM_001011908]	0.644224
A_44_P368363	Unknown	0.645038
CK357683	AGENCOURT_17184061 NIH_MGC_233 Rattus norvegicus cDNA clone IMAGE:7105011 5', mRNA sequence [CK357683]	0.648531
RGD1560958_predicted	PREDICTED: Rattus norvegicus similar to RIKEN cDNA 1700063I17 (predicted) (RGD1560958_predicted), mRNA [XM_574575]	0.653095
TC527847	Unknown	0.65336
Tmem69	Rattus norvegicus transmembrane protein 69 (Tmem69), mRNA [NM_001035001]	0.653862
AI409493	AI409493 EST237785 Normalized rat kidney, Bento Soares Rattus sp. cDNA clone RKIDK13 3' end, mRNA sequence [AI409493]	0.654118
AW534376	AW534376 UI-R-C4-alo-g-06-0-UI.s1 UI-R-C4 Rattus norvegicus cDNA clone UI-R-C4-alo-g-06-0-UI 3', mRNA sequence [AW534376]	0.656431
Klc3	Rattus norvegicus kinesin light chain 3 (Klc3), mRNA [NM_138520]	0.656923
A_44_P606523	Unknown	0.658535
A_44_P421832	Unknown	0.659653
LOC686590	PREDICTED: Rattus norvegicus similar to IQ motif and Sec7 domain 1, transcript variant 1 (LOC686590), mRNA [XM_001072973]	0.661106
BG665183	BG665183 DRABZF01 Rat DRG Library Rattus norvegicus cDNA clone DRABZF01 5', mRNA sequence [BG665183]	0.664374
LOC301839	PREDICTED: Rattus norvegicus similar to Spindlin-like protein 2 (SPIN-2) (LOC301839), mRNA [XM_001061753]	0.664824
AI556271	AI556271 UI-R-C2p-rf-g-08-0-UI.s1 UI-R-C2p Rattus norvegicus cDNA clone UI-R-C2p-rf-g-08-0-UI 3', mRNA sequence [AI556271]	0.665692
BI283060	BI283060 UI-R-DB0-byr-e-07-0-UI.s1 UI-R-DB0 Rattus norvegicus cDNA clone UI-R-DB0-byr-e-07-0-UI 3', mRNA sequence [BI283060]	0.667048
AW915311	AW915311 EST346615 Normalized rat embryo, Bento Soares Rattus sp. cDNA clone RGICS91 5' end, mRNA sequence [AW915311]	0.669821
XM_224054	Rattus norvegicus similar to T cell receptor V delta 8 (LOC290099), mRNA [XM_224054]	0.670664
M15402	Rat Ig active kappa-chain mRNA VJ-region from immunocytoma IR162 [M15402]	0.671979
Arc	Rattus norvegicus activity regulated cytoskeletal-associated protein (Arc), mRNA [NM_019361]	0.672051
AA956692	AA956692 UI-R-E1-fm-f-06-0-UI.s1 UI-R-E1 Rattus norvegicus cDNA clone UI-R-E1-fm-f-06-0-UI 3' similar to gi [AA956692]	0.672519
Sms	Rattus norvegicus spermine synthase (Sms), mRNA [NM_001033899]	0.673262
BE119167	BE119167 UI-R-CA0-azz-c-07-0-UI.s1 UI-R-CA0 Rattus norvegicus cDNA clone UI-R-CA0-azz-c-07-0-UI 3', mRNA sequence [BE119167]	0.673433
Lamp3	Rattus norvegicus lysosomal-associated membrane protein 3 (Lamp3), mRNA [NM_001012015]	0.675012
Rad51ap1_predicted	PREDICTED: Rattus norvegicus RAD51 associated protein 1 (predicted) (Rad51ap1_predicted), mRNA [XM_232364]	0.675456
Cldn1	Rattus norvegicus claudin 1 (Cldn1), mRNA [NM_031699]	0.676063
Arc	Rattus norvegicus activity regulated cytoskeletal-associated protein (Arc), mRNA [NM_019361]	0.678579
XM_218253	Rattus norvegicus similar to caspase 3, apoptosis related cysteine protease (LOC292581), mRNA [XM_218253]	0.679379
RGD1561158_predicted	PREDICTED: Rattus norvegicus similar to hypothetical protein MGC35295 (predicted) (RGD1561158_predicted), mRNA [XM_344993]	0.679843
Tacc3	Rattus norvegicus transforming, acidic coiled-coil containing protein 3 (Tacc3), mRNA [NM_001004424]	0.680832
Gnptg	PREDICTED: Rattus norvegicus N-acetylglucosamine-1-phosphotransferase, gamma subunit (Gnptg), mRNA [XM_213240]	0.689356
