# Supplementary material for: Unraveling the Rat Intestine, Spleen and Liver Genome-Wide Transcriptome after the Oral Administration of Lavender Oil by a Two-Color Dye-Swap DNA Microarray Approach
Source: PLoS One. 2015 Jul 10;10(7):e0129951. doi: 10.1371/journal.pone.0129951 (PMC4498626; doi:10.1371/journal.pone.0129951)
Supplement: S4 Table — (XLSX) [file pone.0129951.s007.xlsx]

## Sheet: SuppTable4
Supporting Information Table 4. Function of rat small intestine genes up-regulated by LO.
		Symbol	SubCategory Name	Avrage Fold
	G Protein Coupled Receptors
		Gprc5b	Orphan G Protein-Coupled Receptors	2.32033
		Olr735	Olfactory Receptors	2.19097
		Taar5	Other G Protein Coupled Receptors:Trace Amine Associated Receptors	1.71767
		Crhr1	Hormone Receptors:Corticotropin Releasing Hormone Receptors	1.65221
		Fzd3	Growth Factor Receptors:Frizzled Homologs	1.51458
		Gpr27	Orphan G Protein-Coupled Receptors	1.47975
	Molecular Toxicology PathwayFinder
		Hsf2	Heat Shock Response	1.57251
		Abcb11	Cholestasis	1.53613
	Synaptic Plasticity
		Grin2b	Long Term Potentiation (LTP)	1.60551
		Grin2b	Cell Adhesion
		Grin2b	CREB Cofactors
		Grin2b	Neuronal Receptors
		Grin2b	Postsynaptic Density
	Hypertension
		Avp	Vasoconstriction	1.68503
		Avp	Blood Pressure Regulation
		Avp	Osmotic Shock
	WNT Signaling Pathway
		Fzd3	WNT Signaling Pathways	1.51458
		Fzd3	Developmental Processes
		Fzd3	Developmental Processes
	Insulin Signaling Pathway
		Prl	Primary Target Genes for Insulin Signaling	1.69142
		Prl	Cell Growth and Differentiation:Cell Proliferation
	Huntington's Disease
		Grin2b	Neurotransmitter Receptors	1.60551
		Grin2b	Dysregulated Processes: Calcium Signaling / Homeostasis
	Th1-Th2-Th3
		Nfatc2ip	TH2 Cytokines and Related Genes	1.44139
		Nfatc2ip	Transcription Factors and Regulators
	T Helper Cell Differentiation
		Nfatc2ip	T Helper 2 Subtype Markers	1.44139
		Nfatc2ip	Transcription Factors
	Lipoprotein Signaling
		Cyp46a1	Cholesterol Metabolism:Cholesterol Catabolism	2.28715
	Obesity
		Crhr1	Anorectic Genes:Neuropeptides and Receptors	1.65221
	Autophagy
		Atg16l2	Autophagy Machinery Components: Genes Responsible for Protein Transport	1.75754
	Neuroscience Ion Channels & Transporters
		Kcna5	Potassium Channel:Voltage-gated Potassium Channels	1.82505
	Angiogenesis
		Mmp19	Angiogenic Factors	2.58518
	Drug Metabolism: Phase I Enzymes
		Cyp8b1	Cytochrome P450	1.58448
	Drug Transporters
		Abcb11	ABC Transporters Involved in Drug Transport	1.53613
	Heat Shock Proteins
		Hsf2	Other Regulators of Protein Folding	1.57251
	JAK / STAT Signaling Pathway
		Prl	JAK and STAT Proteins	1.69142
	Neurotrophin and Receptors
		Crhr1	Neurotrophins and Receptors	1.65221
	Nitric Oxide Signaling Pathway
		Dlgh4	Genes Involved in the Nitric Oxide Signaling Pathway	1.93583
	Notch Signaling Pathway
		Fzd3	Genes from Signaling Pathways that Crosstalk with Notch Signaling	1.51458
