# Supplementary material for: Unraveling the Rat Intestine, Spleen and Liver Genome-Wide Transcriptome after the Oral Administration of Lavender Oil by a Two-Color Dye-Swap DNA Microarray Approach
Source: PLoS One. 2015 Jul 10;10(7):e0129951. doi: 10.1371/journal.pone.0129951 (PMC4498626; doi:10.1371/journal.pone.0129951)
Supplement: S5 Table — (XLSX) [file pone.0129951.s008.xlsx]

## Sheet: SuppTable5
Supporting Information Table 5. Function of rat small intestine genes down-regulated by LO.
		Symbol	SubCategory Name	Avrage Fold
	Synaptic Plasticity
		Gria3	Long Term Depression (LTD)	0.478774
		Gria3	Neuronal Receptors
		Gria3	Postsynaptic Density
		Tnf	Immediate-Early Response Genes (IEGs)	0.596687
		Tnf	Cell Adhesion
		Grin2b	Long Term Potentiation (LTP)	0.604128
		Grin2b	Cell Adhesion
		Grin2b	CREB Cofactors
		Grin2b	Neuronal Receptors
		Grin2b	Postsynaptic Density
	Innate and Adaptive Immune Response
		Il10	Septic Shock	0.543066
		Trem1	Septic Shock	0.55324
		Tnf	IL-1R / TLR Members and Related Genes	0.596687
		Tnf	Septic Shock
		Tnf	Septic Shock
		Tnf	Septic Shock
	Molecular Toxicology PathwayFinder
		Il10	Cholestasis	0.543066
		Il10	Immunotoxicity
		Tnf	Apoptosis	0.596687
		Tnf	Cholestasis
		Tnf	Immunotoxicity
		Esr1	Cholestasis	0.689242
	Multiple Sclerosis
		Il10	T Cell Activation/Signaling	0.543066
		Il10	Adaptive Immunity
		Il10	Cytokine/Chemokine
		Il10	Inflammation: Response
		Il10	Apoptosis: General
		Tnf	Cytokine/Chemokine	0.596687
		Tnf	Inflammation: Response
		Tnf	Apoptosis: Neuronal
		Tnf	Cell Adhesion
		Tnf	Cellular Stress
	Th1-Th2-Th3
		Il10	TH2 Cytokines and Related Genes	0.543066
		Il10	IMMune Cell Activation
		Il10	IMMune Cell Activation
		Il10	T-helper 1 Type Immune Response
		Il10	T-helper 2 Type Immune Response
		Tnf	TH1 Cytokines and Related Genes	0.596687
		Tnf	Other Immune Response Genes
	Toll-Like Receptor Signaling Pathway
		Il10	Pathogen-Specific Responses	0.543066
		Il10	Downstream Pathways and Target Genes
		Il10	Regulation of Adaptive Immunity
		Tnf	Pathogen-Specific Responses	0.596687
		Tnf	Downstream Pathways and Target Genes
		Tnf	Downstream Pathways and Target Genes
		Tnf	Downstream Pathways and Target Genes
	Inflammatory Response and Autoimmunity
		Il10	Cytokines:Other Cytokines	0.543066
		Il10	Cytokine Metabolism
		Il10	Inflammatory Response
		Il10	Humoral Immune Response
		Tnf	Cytokines:Other Cytokines	0.596687
		Tnf	Inflammatory Response
	Neurotrophin and Receptors
		Crhbp	Neurotrophins and Receptors	0.524686
		Il10	Cell Growth and Differentiation	0.543066
		Il10	Cytokines and Receptors
		Il10	Apoptosis
		Il10	Immune response
		Il10	Immune response
	p53 Signaling Pathway
		Tnf	Apoptosis	0.596687
		Tnf	Cell Growth, Proliferation and Differentiation
		Tnf	Cell Growth, Proliferation and Differentiation
		Esr1	Cell Cycle	0.689242
		Esr1	Cell Growth, Proliferation and Differentiation
		Esr1	Transcription Factors
	Endothelial Cell Biology
		Agtr1b	Permissibility and Vessel Tone:Angiotensin System	0.47012
		Agtr1b	Permissibility and Vessel Tone:Regulation of Blood Pressure
		Tnf	Endothelial Cell Activation:Cytokine Activity	0.596687
		Tnf	Endothelial Cell Injury:Response to Stress
	Neurotoxicity
		Il10	Up-Regulated:Development	0.543066
		Il10	Up-Regulated:Metabolism (Regulation & Mechanism)
		Il10	Up-Regulated:Signal Transduction
		Col12a1	Down-Regulated:Other	0.673054
	Apoptosis
		Il10	Anti-Apoptosis	0.543066
		Tnf	Anti-Apoptosis	0.596687
		Tnf	Regulation of Apoptosis
		Tnf	TNF/TNFRDomainProteins
	Osteogenesis
		Tnf	Skeletal Development	0.596687
		Col12a1	Bone Mineral Metabolism	0.673054
		Col12a1	Extracellular Matrix (ECM) Proteins
		Col12a1	Cell Adhesion Molecules
	Fibrosis
		Il10	Anti-Fibrotic	0.543066
		Il10	Inflammatory Cytokines & Chemokines
		Tnf	Inflammatory Cytokines & Chemokines	0.596687
	Lipoprotein Signaling
		Lrp1b	LDL Receptors and Associated Proteins:LDL Receptors	0.160649
		Vldlr	LDL Receptors and Associated Proteins:LDL Receptors	0.578277
		Vldlr	Cholesterol Metabolism:Other Genes Involved in Cholesterol Metabolism
	NFκB Signaling Pathway
		Il10	Other Factors Involved in the NFkB Pathway	0.543066
		Tnf	Activation of the NFkB Pathway	0.596687
		Tnf	NFkB Responsive Genes
	Diabetes
		Il10	Secreted Factors	0.543066
		Tnf	Secreted Factors	0.596687
	Inflammatory Cytokines & Receptors
		Il10	Cytokine Genes	0.543066
		Tnf	Cytokine Genes	0.596687
	Obesity
		Tnf	Anorectic Genes:Adipocyte-derived Peptides and Receptors	0.596687
		Oprk1	Orexigenic Genes:Neuropeptides and Receptors	0.659723
	Wound Healing
		Il10	Inflammatory Cytokines & Chemokines	0.543066
		Tnf	Growth Factors	0.596687
	G Protein Coupled Receptors
		Agtr1b	Angiogenesis & Vasoactivity:Angiotensin II Receptors	0.47012
		Oprk1	Neurotransmitter Receptors:Opioid Receptors	0.659723
	Th17 for Autoimmunity & Inflammation
		Il10	Cytokines	0.543066
		Tnf	Cytokines	0.596687
	Chemokines & Receptors
		Trem1	Other Chemokines and Related Genes	0.55324
		Tnf	Other Chemokines and Related Genes	0.596687
	Common Cytokines
		Il10	Interleukins	0.543066
		Tnf	TNF Superfamily	0.596687
	Mesenchymal Stem Cell
		Il10	Other Genes Associated with MSC	0.543066
		Tnf	Other Genes Associated with MSC	0.596687
	Tumor Necrosis Factor (TNF) Ligand and Receptor\n
		Tnf	TNF Superfamily Members	0.596687
		Tnf	Genes Involved in the TNFR1 Signaling Pathway
		Tnf	Genes Involved in the TNFR1 Signaling Pathway
		Tnf	Genes Involved in the TNFR1 Signaling Pathway
		Tnf	Genes Involved in the TNFR1 Signaling Pathway
		Tnf	Genes Involved in the TNFR1 Signaling Pathway
	Hypertension
		Agtr1b	Vasodilation	0.47012
		Agtr1b	Vasoconstriction
		Agtr1b	Vasotone
		Agtr1b	Renin-Angiotensin System
	Estrogen Receptor Signaling
		Esr1	Genes Associated with the Estrogen Receptor Signaling Pathway	0.689242
		Esr1	Genes Associated with Breast Cancer Prognosis
		Esr1	Genes Associated with the Response to Chemotherapy
	Hematopoietic Stem Cells and Hematopoiesis
		Il10	Cytokines and Growth Factors	0.543066
		Il10	Cell Differentiation
		Il10	Hematopoiesis Regulators
	Necrosis
		Tnf	Necrosis	0.596687
		Tnf	Apoptosis
		Tnf	Apoptosis
	Huntington's Disease
		Grin2b	Neurotransmitter Receptors	0.604128
		Grin2b	Dysregulated Processes: Calcium Signaling / Homeostasis
	Parkinson's Disease
		Gria3	Ion Transport	0.478774
		Gria3	Transporters
	Antiviral Response
		Tnf	Toll-Like Receptor Signaling:Downstream Signaling	0.596687
		Tnf	RIG-I-Like Receptor Signaling: Downstream Signaling
	Inflammasomes
		Tnf	Inflammasomes	0.596687
		Tnf	NOD-Like Receptors
	T Cell Activation
		Il10	B-cell Activation	0.543066
		Il10	T-cell Activation
	Nuclear Receptors and Coregulators
		Esr1	NuclearReceptors&RelatedMolecules	0.689242
		Esr1	TranscriptionFactors&Regulators
	T Helper Cell Differentiation
		Tnf	Cytokines & Receptors	0.596687
		Tnf	T Helper 1 Subtype Markers
	Atherosclerosis
		Tnf	Response to Stress: Inflammatory Response	0.596687
	Skeletal Muscle: Myogenesis & Myopathy
		Tnf	Skeletal Muscle Wasting/Atrophy:Dystrophy	0.596687
	Autophagy
		Tnf	Regulation of Autophagy:Co-Regulators of Autophagy and Apoptosis	0.596687
	Dendritic and Antigen Presenting Cell
		Tnf	Cytokines, Chemokines and Their Receptors	0.596687
	T-cell Anergy and Immune Tolerance
		Il10	Cytokines, Receptors and their related Proteins	0.543066
	Angiogenesis
		Tnf	Other Factors Involved in Angiogenesis	0.596687
	Cell Death PathwayFinder
		Tnf	Apoptosis and Autophagy	0.596687
	Neurotransmitter Receptors and Regulators
		Chrna5	Neurotransmitter Receptors	0.614197
	Stem Cell Transcription Factors
		Esr1	Other	0.689242
	Transcription Factors
		Esr1	Other Transcription Factors	0.689242
