# Supplementary material for: Unraveling the Rat Intestine, Spleen and Liver Genome-Wide Transcriptome after the Oral Administration of Lavender Oil by a Two-Color Dye-Swap DNA Microarray Approach
Source: PLoS One. 2015 Jul 10;10(7):e0129951. doi: 10.1371/journal.pone.0129951 (PMC4498626; doi:10.1371/journal.pone.0129951)
Supplement: S6 Table — (XLSX) [file pone.0129951.s009.xlsx]

## Sheet: SuppTable6
Supporting Information Table 6. Function of rat spleen genes up-regulated by LO.
		Symbol	SubCategory Name	Avrage Fold
	Molecular Toxicology PathwayFinder
		Gpx2	Oxidative Stress & Antioxidant Response	3.85546
		Mapk8	Steatosis	1.94695
		Cyp2e1	Cytochrome P450s & Phase I Drug Metabolism	1.77684
		Cyp2e1	Steatosis
		Ahsg	Immunotoxicity	1.64594
		Alb	Immunotoxicity	1.46601
	G Protein Coupled Receptors
		Nmur2	Neuropeptide Receptors:Neuromedin Receptors	2.07139
		Gnrhr	Hormone Receptors:Others	1.7464
		Adrb3	Neurotransmitter Receptors:Adrenergic Receptors	1.69581
		Taar4	Other G Protein Coupled Receptors:Trace Amine Associated Receptors	1.59078
		Crhr1	Hormone Receptors:Corticotropin Releasing Hormone Receptors	1.46714
	Skeletal Muscle: Myogenesis & Myopathy
		Adipoq	Skeletal Muscle Autocrine Signaling	2.48395
		Adipoq	Diabetes/Metabolic Syndrome
		Nos2	Skeletal Muscle Wasting/Atrophy:Autophagy	2.35349
		Mapk8	Skeletal Muscle Wasting/Atrophy:Dystrophy	1.94695
	Terminal Differentiation Markers
		Adipoq	Adipocyte	2.48395
		Nppa	Muscle:Cardiomyocyte	2.3519
		Alb	Liver:Hepatocyte	1.46601
	Cell Lineage Identification
		Nppa	Terminal Differentiation	2.3519
		Slc2a2	Terminal Differentiation	1.56889
		Alb	Terminal Differentiation	1.46601
	Drug Metabolism
		Gpx2	Phase II Metabolizing Enzymes	3.85546
		Nos2	Phase II Metabolizing Enzymes	2.35349
		Cyp2e1	Phase I Metabolizing Enzymes	1.77684
	Synaptic Plasticity
		Grin2b	Long Term Potentiation (LTP)	1.80088
		Grin2b	Cell Adhesion
		Grin2b	CREB Cofactors
		Grin2b	Neuronal Receptors
		Grin2b	Postsynaptic Density
		Gria1	Long Term Potentiation (LTP)	1.67297
		Gria1	Long Term Depression (LTD)
		Gria1	Neuronal Receptors
		Gria1	Postsynaptic Density
	JAK / STAT Signaling Pathway
		Nos2	Genes Induced by STAT Proteins	2.35349
		Nos2	Cell Growth and / or Maintenance
		Nos2	Immune Response
		Prlr	JAK and STAT Proteins	1.90814
		Prlr	Apoptosis
		Prlr	Cell Growth and / or Maintenance
		Prlr	Immune Response
	Osteogenesis
		Sox9	Skeletal Development	1.85882
		Sox9	Cell Growth and Differentiation
		Sox9	Transcription Factors and Regulators
		Ahsg	Skeletal Development	1.64594
		Ahsg	Extracellular Matrix (ECM) Proteins
	Oxidative Stress and Antioxidant Defense
		Gpx2	Antioxidants:Glutathione Peroxidases (GPX)	3.85546
		Gpx2	Genes Involved in Reactive Oxygen Species (ROS) Metabolism:Oxidative Stress Responsive Genes
		Nos2	Genes Involved in Reactive Oxygen Species (ROS) Metabolism:Other Genes Involved in Superoxide Metabolism	2.35349
	Hematopoietic Stem Cells and Hematopoiesis
		Nos2	Cell Differentiation	2.35349
		Eraf	Cell Differentiation	1.45807
		Eraf	Hematopoiesis Regulators
	Nitric Oxide Signaling Pathway
		Gpx2	Genes Involved in Response to Oxidative Stress	3.85546
		Nos2	Genes Involved in Nitric Oxide (NO) Biosynthesis	2.35349
		Nos2	Genes Involved in Superoxide Metabolism
	Innate and Adaptive Immune Response
		Nos2	Host Defense to Bacteria	2.35349
		Mapk8	IL-1R / TLR Members and Related Genes	1.94695
	T Cell Activation
		Nos2	T-cell Activation	2.35349
		Prlr	T-cell Activation	1.90814
	Drug Transporters
		Slc7a4	SLC Transporters Involved in Drug Transport	2.22044
		Slc2a2	SLC Transporters Involved in Drug Transport	1.56889
	Mesenchymal Stem Cell
		Adipoq	MSC Differentiation Markers	2.48395
		Sox9	MSC Differentiation Markers	1.85882
	Stress&ToxicityPathwayFinder
		Gpx2	Oxidative or Metabolic Stress	3.85546
		Nos2	Inflammation	2.35349
	Endothelial Cell Biology
		Nos2	Permissibility and Vessel Tone:NO System	2.35349
		Nos2	Permissibility and Vessel Tone:Oxidoreductase Activity
		Nos2	Endothelial Cell Activation:Other Genes Involved in Cell Growth
		Nos2	Endothelial Cell Injury:Response to Stress
	EGF / PDGF Signaling
		Mapk8	Intracellular Signaling Molecules	1.94695
		Mapk8	Cell Survival and Growth
		Mapk8	Metabolism
		Mapk8	Response to Stimulus
	Insulin Signaling Pathway
		Nos2	MAPK Pathway: Target genes	2.35349
		Nos2	Protein Metabolism:Other Protein Metabolism Genes
		Nos2	Cell Growth and Differentiation:Cell differentiation
	Estrogen Receptor Signaling
		Esr2	Genes Associated with the Estrogen Receptor Signaling Pathway	2.35945
		Esr2	Genes Associated with Breast Cancer Prognosis
		Esr2	Genes Associated with the Response to Chemotherapy
	Growth Factor
		Gdf11	Cell Differentiation	1.58352
		Gdf11	Developmental Regulators
		Gdf11	Morphogenic Factors
	Adipogenesis
		Adipoq	Regulatory Genes:Adipokines	2.48395
		Adipoq	PPAR Gamma Targets
	Huntington's Disease
		Grin2b	Neurotransmitter Receptors	1.80088
		Grin2b	Dysregulated Processes: Calcium Signaling / Homeostasis
	Hypoxia Signaling Pathway
		Nos2	Hemoglobin Complex Associated Genes	2.35349
		Nos2	Protein Metabolism
	Nuclear Receptors and Coregulators
		Esr2	NuclearReceptors&RelatedMolecules	2.35945
		Esr2	TranscriptionFactors&Regulators
	Stem Cell Transcription Factors
		Sox9	Ectoderm, Endoderm & Mesoderm Formation & Differentiation	1.85882
		Sox9	Organ Morphogenesis
	Amino Acid Metabolism I
		Nos2	Arginine Metabolism	2.35349
	Atherosclerosis
		Fga	Extracellular Molecules: Other Extracellular Molecules	1.6294
	Diabetes
		Adrb3	Receptors, Transporters & Channels	1.69581
	Fatty Acid Metabolism
		Slc27a5	Fatty Acid Transport:	1.93766
	Inflammatory Response and Autoimmunity
		Nos2	Inflammatory Response	2.35349
	Obesity
		Crhr1	Anorectic Genes:Neuropeptides and Receptors	1.46714
	Primary Cilia
		Rock2	Cellular Signaling:Planar Cell Polarity (WNT)	1.8536
	Stress & Toxicity
		Gpx2	Oxidative or Metabolic Stress	3.85546
	Alzheimer’s Disease
		Gap43	Cell Signaling Molecules:Other Signaling Molecules	1.48736
	Parkinson's Disease
		S100b	Ion Transport	1.50881
	Stem Cell
		S100b	Stem Cell Differentiation Markers:Neural Cell Lineage Markers	1.50881
	Stress & Toxicity PathwayFinder
		Gpx2	Oxidative or Metabolic Stress	3.85546
	Apoptosis
		Prlr	Anti-Apoptosis	1.90814
	Common Cytokines
		Gdf11	Bone Morphogenic Proteins (BMPs) and TGF-ß Family	1.58352
	Inflammasomes
		Mapk8	NOD-Like Receptors	1.94695
	Interferon (IFN) and Receptor
		Prlr	Interferon Receptors	1.90814
	Stem Cell Signaling
		Rgma	TGFß Superfamily Signaling Pathway	1.92272
	Th1-Th2-Th3
		Mapk8	CD4+ T Cell Markers	1.94695
	Drug Metabolism: Phase I Enzymes
		Cyp2e1	Cytochrome P450	1.77684
	Epithelial to Mesenchymal Transition (EMT)
		Plek2	Cytoskeleton	1.43002
	Neurotransmitter Receptors and Regulators
		Nmur2	Neurotransmitter Receptors	2.07139
	Neurotrophin and Receptors
		Crhr1	Neurotrophins and Receptors	1.46714
	PI3K-AKT Signaling
		Mapk8	IGF-1 Signaling Pathway	1.94695
	Unfolded Protein Response
		Mapk8	Apoptosis	1.94695
