# Supplementary material for: Unraveling the Rat Intestine, Spleen and Liver Genome-Wide Transcriptome after the Oral Administration of Lavender Oil by a Two-Color Dye-Swap DNA Microarray Approach
Source: PLoS One. 2015 Jul 10;10(7):e0129951. doi: 10.1371/journal.pone.0129951 (PMC4498626; doi:10.1371/journal.pone.0129951)
Supplement: S7 Table — (XLSX) [file pone.0129951.s010.xlsx]

## Sheet: SuppTable7
Supporting Information Table 7. Function of rat spleen genes down-regulated by LO.
		Symbol	SubCategory Name	Avrage Fold
	Synaptic Plasticity
		Gria1	Long Term Potentiation (LTP)	0.445225
		Gria1	Long Term Depression (LTD)
		Gria1	Neuronal Receptors
		Gria1	Postsynaptic Density
		Fos	Immediate-Early Response Genes (IEGs)	0.598703
	Adipogenesis
		Wnt5b	Adipogenesis Regulation:Pro-Adipogenesis	0.505662
		Fos	Adipogenesis Regulation:Pro-Adipogenesis	0.598703
	Transcription Factors
		Fos	EGF Signaling Pathway	0.598703
		Fos	IGF-1 Signaling Pathway
		Fos	Insulin Signaling Pathway
		Fos	PDGF Signaling Pathway
		Fos	G-Protein-Coupled Receptor Signaling Pathways
		Fos	Toll-like Receptor Signaling Pathway
		Fos	T-Cell Receptor Signaling Pathway
		Fos	B-Cell Receptor Signaling Pathway
		Fos	EPO Signaling Pathway
		Fos	TPO Signaling Pathway
		Fos	MAPK Signaling Pathway
	Insulin Signaling Pathway
		Fos	MAPK Pathway: Target genes	0.598703
		Fos	Primary Target Genes for Insulin Signaling
		Fos	Transcription Factors and Regulators:DNA-dependent Regulation of Transcription
		Fos	Transcription Factors and Regulators:RNA Polymerase II Transcription Factor Activity
	Huntington's Disease
		Tac1	Cytoskeleton Organization	0.573
		Tac1	Regulation of Synaptic Transmission
		Tac1	Dysregulated Processes: Calcium Signaling / Homeostasis
	Apoptosis
		Mcl1	Anti-Apoptosis	0.446237
		Mcl1	Regulation of Apoptosis
		Mcl1	BCL2andBAGDomainProteins
	TGFβ / BMP Signaling Pathway
		Fos	Smad Target Genes	0.598703
		Fos	Transcription Factors and Regulators
		Fos	Genes Involving in Cellular and Developmental Processes
	EGF / PDGF Signaling
		Fos	Metabolism	0.598703
		Fos	Response to Stimulus
		Fos	Transcription Factors and Regulators
	Epithelial to Mesenchymal Transition (EMT)
		Wnt5b	Genes Up-Regulated During EMT	0.505662
		Wnt5b	Differentiation & Development
		Wnt5b	Signaling Pathways
	Toll-Like Receptor Signaling Pathway
		Fos	Pathogen-Specific Responses	0.598703
		Fos	Downstream Pathways and Target Genes
	Hedgehog Signaling Pathway
		Wnt5b	Genes Involved in Hedgehog Signaling Pathway	0.505662
		Wnt5b	Regulators of Development
	Neurotrophin and Receptors
		Fos	Neurogenesis	0.598703
		Fos	Transcription factors and regulators
	Inflammatory Response and Autoimmunity
		Fos	Inflammatory Response	0.598703
	Primary Cilia
		Fos	Cellular Signaling:bRaf/MEK/ERK	0.598703
	G Protein Coupled Receptors
		Taar5	Other G Protein Coupled Receptors:Trace Amine Associated Receptors	0.534559
	Parkinson's Disease
		S100b	Ion Transport	0.578517
	Stem Cell
		S100b	Stem Cell Differentiation Markers:Neural Cell Lineage Markers	0.578517
	Antiviral Response
		Fos	Toll-Like Receptor Signaling:Downstream Signaling	0.598703
	NFκB Signaling Pathway
		Fos	Other Factors Involved in the NFkB Pathway	0.598703
	T-cell Anergy and Immune Tolerance
		Fos	Transcriptional Regulators	0.598703
	Cell Death PathwayFinder
		Mcl1	Apoptosis	0.446237
	JAK / STAT Signaling Pathway
		Mcl1	Genes Induced by STAT Proteins	0.446237
	MAP Kinase Signaling Pathway
		Fos	Genes with Induced Expression	0.598703
	Molecular Toxicology PathwayFinder
		Mcl1	Apoptosis	0.446237
	Nephrotoxicity
		Cyr61	Down-Regulated	0.456274
	Nitric Oxide Signaling Pathway
		Fos	Genes Induced by Nitric Oxide	0.598703
	Notch Signaling Pathway
		Fos	Notch Signaling Pathway Target Genes	0.598703
	p53 Signaling Pathway
		Mcl1	Apoptosis	0.446237
	PI3K-AKT Signaling
		Fos	IGF-1 Signaling Pathway	0.598703
	Stem Cell Transcription Factors
		Fos	Neurogenesis	0.598703
	WNT Signaling Pathway
		Wnt5b	WNT Signaling Pathways	0.505662
