# Supplementary material for: Unraveling the Rat Intestine, Spleen and Liver Genome-Wide Transcriptome after the Oral Administration of Lavender Oil by a Two-Color Dye-Swap DNA Microarray Approach
Source: PLoS One. 2015 Jul 10;10(7):e0129951. doi: 10.1371/journal.pone.0129951 (PMC4498626; doi:10.1371/journal.pone.0129951)
Supplement: S9 Table — (XLSX) [file pone.0129951.s012.xlsx]

## Sheet: SuppTable9
Supporting Information Table 9. Function of rat liver genes down-regulated by LO.
		Symbol	SubCategory Name	Avrage Fold
	T Cell Activation
		Ccr4	T-cell Activation	0.435684
		Egr1	Other Genes Related to Immune Cell Activation	0.439084
		Il10	B-cell Activation	0.508112
		Il10	T-cell Activation
		Gadd45g	T-cell Activation	0.603167
	Hematopoietic Stem Cells and Hematopoiesis
		Egr1	Cell Differentiation	0.439084
		Egr1	Transcription Factors and Regulators
		Il10	Cytokines and Growth Factors	0.508112
		Il10	Cell Differentiation
		Il10	Hematopoiesis Regulators
		Cd86	Cell Surface / Cell Lineage Markers	0.585507
		Cd86	Blood Cell Activation
		Cd86	Cell Differentiation
		Cd86	Transcription Factors and Regulators
	Inflammatory Response and Autoimmunity
		Ccr4	Chemokine Receptors	0.435684
		Ccr4	Inflammatory Response
		Cxcl1	Cytokines:Other Cytokines	0.476747
		Cxcl1	Inflammatory Response
		Il10	Cytokines:Other Cytokines	0.508112
		Il10	Cytokine Metabolism
		Il10	Inflammatory Response
		Il10	Humoral Immune Response
	Th1-Th2-Th3
		Ccr4	TH2 Cytokines and Related Genes	0.435684
		Ccr4	Other Immune Response Genes
		Il10	TH2 Cytokines and Related Genes	0.508112
		Il10	IMMune Cell Activation
		Il10	IMMune Cell Activation
		Il10	T-helper 1 Type Immune Response
		Il10	T-helper 2 Type Immune Response
		Cd86	CD4+ T Cell Markers	0.585507
	Atherosclerosis
		Egr1	Transcription Regulators: Other Transcription Regulators	0.439084
		Cxcl1	Response to Stress: Inflammatory Response	0.476747
		Cxcl1	Extracellular Molecules: Other Extracellular Molecules
		Cxcl1	Cell Growth and Proliferation: Growth Factors and Receptors
		Pparg	Response to Stress: Inflammatory Response	0.609133
		Pparg	Lipid Transport and Metabolism: Steroid Metabolism
		Pparg	Transcription Regulators: Nuclear Receptors
	T Helper Cell Differentiation
		Ccr4	Cytokines & Receptors	0.435684
		Ccr4	T Helper 2 Subtype Markers
		Pou2f2	Transcription Factors	0.499268
		Pou2f2	Epigenetically Regulated Genes
		Pparg	Epigenetically Regulated Genes	0.609133
	Molecular Toxicology PathwayFinder
		Il10	Cholestasis	0.508112
		Il10	Immunotoxicity
		Cd86	Immunotoxicity	0.585507
		Pparg	Steatosis	0.609133
	Inflammatory Cytokines & Receptors
		Ccr4	Chemokine Receptors	0.435684
		Cxcl1	Chemokine Genes	0.476747
		Il10	Cytokine Genes	0.508112
	Primary Cilia
		Dync2li1	Intraflagellar Transport (IFT)	0.50852
		Nphp1	Genes Mutated in Non-Motile Cilia Diseases	0.515589
		Cdk5rap2	Cell Cycle	0.632229
	G Protein Coupled Receptors
		Calcrl	Hormone Receptors:Calcitonin Receptors	0.425713
		Ccr4	Inflammation and Immune System Regulation:Chemokine & Cytokine Receptors	0.435684
		Htr1a	Neurotransmitter Receptors:Serotonin (5-Hydroxytryptamine) Receptors	0.568881
	Chemokines & Receptors
		Ccr4	Chemokine (C-C motif) Receptors	0.435684
		Cxcl1	Chemokine (C-X-C motif) Ligands	0.476747
		Slit2	Other Chemokines and Related Genes	0.503821
	Neurotrophin and Receptors
		Ntrk1	Neurotrophins and Receptors	0.376411
		Ntrk1	Neurogenesis
		Ntrk1	Cell Growth and Differentiation
		Il10	Cell Growth and Differentiation	0.508112
		Il10	Cytokines and Receptors
		Il10	Apoptosis
		Il10	Immune response
		Il10	Immune response
	Insulin Signaling Pathway
		Prl	Primary Target Genes for Insulin Signaling	0.453267
		Prl	Cell Growth and Differentiation:Cell Proliferation
		Pparg	Target genes for PPARy	0.609133
		Pparg	Lipid Metabolism:Other Lipid Metabolism Genes
		Pparg	Transcription Factors and Regulators:DNA-dependent Regulation of Transcription
		Pparg	Transcription Factors and Regulators:Transcription Factors
		Pparg	Cell Growth and Differentiation:Cell differentiation
	Multiple Sclerosis
		Egr1	T Cell Activation/Signaling	0.439084
		Egr1	Transcription Factors
		Il10	T Cell Activation/Signaling	0.508112
		Il10	Adaptive Immunity
		Il10	Cytokine/Chemokine
		Il10	Inflammation: Response
		Il10	Apoptosis: General
	Neurotoxicity
		Il10	Up-Regulated:Development	0.508112
		Il10	Up-Regulated:Metabolism (Regulation & Mechanism)
		Il10	Up-Regulated:Signal Transduction
		Htr1a	Down-Regulated:Metabolism (Regulation & Mechanism)	0.568881
		Htr1a	Down-Regulated:Signal Transduction
	Toll-Like Receptor Signaling Pathway
		Il10	Pathogen-Specific Responses	0.508112
		Il10	Downstream Pathways and Target Genes
		Il10	Regulation of Adaptive Immunity
		Cd86	Regulation of Adaptive Immunity	0.585507
	Amino Acid Metabolism II
		Gad2	Alanine, Asparagine, & Aspartate / Aspartic Acid Metabolism	0.494083
		Pdha2	Isoleucine Metabolism	0.600607
		Pdha2	Valine Metabolism
	Synaptic Plasticity
		Egr1	Immediate-Early Response Genes (IEGs)	0.439084
		Arc	Immediate-Early Response Genes (IEGs)	0.672051
		Arc	Postsynaptic Density
	Homeobox (HOX) Genes
		Pou2f2	HOX Genes Involved In Cell Differentiation	0.499268
		Pou4f1	Brain & Nervous System Development	0.636123
		Pou4f1	HOX Genes Involved In Cell Differentiation
	Stem Cell Transcription Factors
		Pparg	Placenta Development	0.609133
		Pparg	Neurogenesis
		Pou4f1	Neurogenesis	0.636123
	Obesity
		Ntrk1	Anorectic Genes:Neuropeptides and Receptors	0.376411
		Pparg	Energy Expenditure:Adipocyte-derived Peptides and Receptors	0.609133
	Wound Healing
		Cxcl1	Inflammatory Cytokines & Chemokines	0.476747
		Il10	Inflammatory Cytokines & Chemokines	0.508112
	Alzheimer’s Disease
		Gap43	Cell Signaling Molecules:Other Signaling Molecules	0.552867
		A2m	Beta-Amyloid Generation, Oligomerization, Clearance, and Degradation:Other Genes Involved in Beta-Amyloid Metabolism	0.638926
	Terminal Differentiation Markers
		Nppa	Muscle:Cardiomyocyte	0.512406
		Pparg	Adipocyte	0.609133
	Th17 for Autoimmunity & Inflammation
		Cxcl1	Chemokines	0.476747
		Il10	Cytokines	0.508112
	Dendritic and Antigen Presenting Cell
		Cxcl1	Cytokines, Chemokines and Their Receptors	0.476747
		Cd86	Antigen Presentation	0.585507
	NFκB Signaling Pathway
		Egr1	Other Factors Involved in the NFkB Pathway	0.439084
		Il10	Other Factors Involved in the NFkB Pathway	0.508112
	Signal Transduction PathwayFinder
		Cxcl1	NFκB Pathway	0.476747
		Pparg	Wnt Pathway	0.609133
	T-cell Anergy and Immune Tolerance
		Ccr4	Cytokines, Receptors and their related Proteins	0.435684
		Il10	Cytokines, Receptors and their related Proteins	0.508112
	Cell Lineage Identification
		Gad2	Progenitors	0.494083
		Nppa	Terminal Differentiation	0.512406
	Extracellular Matrix and Adhesion Molecules
		Itgae	Cell Adhesion Molecules	0.578778
		Mmp10	Extracellular Matrix (ECM) Proteins	0.607224
	JAK / STAT Signaling Pathway
		Prl	JAK and STAT Proteins	0.453267
		A2m	Genes Induced by STAT Proteins	0.638926
	Mesenchymal Stem Cell
		Il10	Other Genes Associated with MSC	0.508112
		Pparg	MSC Differentiation Markers	0.609133
	Nephrotoxicity
		Cxcl1	Up-Regulated	0.476747
		A2m	Up-Regulated	0.638926
	Nitric Oxide Signaling Pathway
		Egr1	Genes Induced by Nitric Oxide	0.439084
		Dlgh4	Genes Involved in the Nitric Oxide Signaling Pathway	0.581728
	Diabetes
		Il10	Secreted Factors	0.508112
		Pparg	Nuclear Receptors	0.609133
	p53 Signaling Pathway
		Egr1	Cell Growth, Proliferation and Differentiation	0.439084
		Serpinb5	Cell Motility and Adhesion	0.464964
	Transcription Factors
		Egr1	Other Transcription Factors	0.439084
		Pparg	Other Transcription Factors	0.609133
	Endothelial Cell Biology
		Cxcl1	Endothelial Cell Activation:Extracellular Matrix (ECM) Molecules	0.476747
		Cxcl1	Endothelial Cell Activation:Cytokine Activity
		Cxcl1	Endothelial Cell Activation:Other Genes Involved in Cell Growth
		Cxcl1	Endothelial Cell Injury:Response to Stress
	Cell Surface Markers
		Cd86	B-cell Surface Markers	0.585507
		Cd86	Monocyte and Macrophage Cell Surface Markers
		Cd86	Dendritic Cell Surface Markers
	Adipogenesis
		Pparg	PPAR Gamma Targets	0.609133
		Pparg	Adipogenesis Regulation:Pro-Adipogenesis
	Fibrosis
		Il10	Anti-Fibrotic	0.508112
		Il10	Inflammatory Cytokines & Chemokines
	Glycosylation
		Gnptg	Mannose-6-Phosphate Synthesis & Catabolism	0.689356
		Gnptg	N-Linked Glycosylation
	Nuclear Receptors and Coregulators
		Pparg	NuclearReceptors&RelatedMolecules	0.609133
		Pparg	TranscriptionFactors&Regulators
	Glucose Metabolism
		Pdha2	Glucose Metabolism:TCA Cycle	0.600607
	Hypertension
		Clic4	Ion Transport	0.515163
	Stress & Toxicity
		Egr1	Proliferation and Carcinogenesis	0.439084
	Stem Cell
		Pparg	Stem Cell Differentiation Markers:Mesenchymal Cell Lineage Markers	0.609133
	Stress & Toxicity PathwayFinder
		Egr1	Proliferation and Carcinogenesis	0.439084
	Antiviral Response
		Cd86	Toll-Like Receptor Signaling:Responsive Genes	0.585507
	Apoptosis
		Il10	Anti-Apoptosis	0.508112
	Cellular Senescence
		Egr1	Senescence Initiators	0.439084
	Common Cytokines
		Il10	Interleukins	0.508112
	Inflammasomes
		Cxcl1	NOD-Like Receptors	0.476747
	Innate and Adaptive Immune Response
		Il10	Septic Shock	0.508112
	Angiogenesis
		Serpinb5	Angiogenic Factors	0.464964
	Cardiotoxicity
		Egr1	Up-Regulated	0.439084
	Drug Metabolism
		Gad2	Phase II Metabolizing Enzymes	0.494083
	EGF / PDGF Signaling
		Egr1	Transcription Factors and Regulators	0.439084
	Growth Factor
		Cxcl1	Other Growth Factors	0.476747
	MAP Kinase Signaling Pathway
		Egr1	Genes with Induced Expression	0.439084
	Neurotransmitter Receptors and Regulators
		Gad2	Regulation of Neurotransmitter Levels	0.494083
	Notch Signaling Pathway
		Pparg	Notch Signaling Pathway Target Genes	0.609133
	Osteogenesis
		Mmp10	Extracellular Matrix (ECM) Proteins	0.607224
	Stress&ToxicityPathwayFinder
		Egr1	Proliferation and Carcinogenesis	0.439084
	Telomeres & Telomerase
		Pparg	Telomere Regulation	0.609133
	Tumor Metastasis
		Mmp10	Extracellular Matrix Proteins	0.607224
